# Supplementary material for: Hypoxia Regulates Endogenous Double-Stranded RNA Production via Reduced Mitochondrial DNA Transcription
Source: Front Oncol. 2021 Nov 24;11:779739. doi: 10.3389/fonc.2021.779739 (PMC8651540; doi:10.3389/fonc.2021.779739)
Supplement: Supplementary file 4 [file DataSheet_4.csv]

,"id","baseMean","log2FoldChange","lfcSE","stat","pvalue","padj","symbol","entrez"
1,"ENSG00000134013",2573.5745738943,3.67770732025495,0.172115545149151,21.3676650593526,2.6716355462898e-101,4.84207226409563e-97,"LOXL2","4017"
2,"ENSG00000129521",2538.9224514869,2.96790336303298,0.169760735347735,17.4828611395537,1.93539559542328e-68,1.75385548857258e-64,"EGLN3","112399"
3,"ENSG00000181458",477.352542686095,3.5870105115536,0.246548520678719,14.5489029975884,5.93471209152591e-48,3.58535739822719e-44,"TMEM45A","55076"
4,"ENSG00000146674",1811.46934031756,4.29740271581899,0.299888729510214,14.3299907363562,1.42139562074179e-46,6.44034355758103e-43,"IGFBP3","3486"
5,"ENSG00000125398",1491.76164657562,2.85856304654335,0.208067449497651,13.7386364539237,5.95874680764099e-43,2.15992654283371e-39,"SOX9","6662"
6,"ENSG00000073060",8784.60142607543,1.78635764212798,0.133790888183004,13.3518632426188,1.15522781872466e-40,3.48955816442763e-37,"SCARB1","949"
7,"ENSG00000145730",3270.02692804035,1.94618288666472,0.151083717499697,12.8814866278931,5.72226005815935e-38,1.48157487562971e-34,"PAM","5066"
8,"ENSG00000173727",403.430593827563,3.02677018694767,0.239284413881633,12.6492575836758,1.1293696837117e-36,2.55858701844885e-33,NA,NA
9,"ENSG00000109107",2274.09298578088,2.78905704150972,0.220742581701204,12.6348845792018,1.35592968875464e-36,2.73054107544323e-33,"ALDOC","230"
10,"ENSG00000127507",159.268515953831,3.10621807375796,0.250072078832374,12.421291046411,2.0030273194391e-35,3.63028671375143e-32,"ADGRE2","30817"
11,"ENSG00000184368",168.592429754774,3.68267255691509,0.297972534983542,12.3591006705316,4.34995981305778e-35,7.16715196835084e-32,"MAP7D2","256714"
12,"ENSG00000102144",47143.3845342481,2.28503721783688,0.185094258641827,12.3452625413877,5.16654281470018e-35,7.80320183113551e-32,"PGK1","5230"
13,"ENSG00000117407",354.92189654097,2.36751021398349,0.194333351131127,12.182727258102,3.84215396461656e-34,5.35655372728543e-31,"ARTN","9048"
14,"ENSG00000228451",207.292948179784,3.25352055628847,0.267367828053569,12.1687062350546,4.56256818287875e-34,5.90657041046389e-31,"SDAD1P1","157489"
15,"ENSG00000114023",2610.95573742674,2.76976744350814,0.229140348017134,12.0876461412244,1.22753412082304e-33,1.48318856038645e-30,"FAM162A","26355"
16,"ENSG00000067225",77214.1347673981,1.35104245138079,0.111851193095873,12.0789274927336,1.3648837939344e-33,1.54607211757919e-30,"PKM","5315"
17,"ENSG00000079739",979.70239098008,2.12249741329425,0.177849595992972,11.9342267911484,7.84847830629721e-33,8.36740122490181e-30,"PGM1","5236"
18,"ENSG00000104765",6010.20304421109,2.52728193217766,0.21283999620045,11.8740931088793,1.61374592660386e-32,1.62486284298713e-29,"BNIP3L","665"
19,"ENSG00000116260",13525.8359951726,1.56931778028083,0.132662899861712,11.8293643657472,2.75217960672405e-32,2.62528964169825e-29,"QSOX1","5768"
20,"ENSG00000167771",531.657495880243,2.26875774632088,0.198738871926171,11.4157724874462,3.48791185106662e-30,3.16074571943657e-27,"RCOR2","283248"
21,"ENSG00000162433",2442.38809395913,2.02756222511552,0.177790762904265,11.4042045379338,3.98402350785771e-30,3.43840200268634e-27,"AK4","205"
22,"ENSG00000035664",322.840889833376,2.36419026288277,0.207414446277412,11.3983876500131,4.25934304351674e-30,3.50892424184988e-27,"DAPK2","23604"
23,"ENSG00000107159",1000.21274067735,3.51164601119564,0.310017807168315,11.3272396939738,9.61884270684848e-30,7.42797494284132e-27,"CA9","768"
24,"ENSG00000138640",307.57111990471,4.23049127880304,0.373544019574632,11.3252817796961,9.83620605982077e-30,7.42797494284132e-27,"FAM13A","10144"
25,"ENSG00000156535",545.119316188102,1.69880923253932,0.150216166946929,11.3090971968384,1.18300469522979e-29,8.5763108385379e-27,"CD109","135228"
26,"ENSG00000123384",1866.69260065213,2.44779598707166,0.217767422965981,11.2404139872383,2.58168804144689e-29,1.79963515627629e-26,"LRP1","4035"
27,"ENSG00000123999",184.989481541365,2.70634195859977,0.242313642086999,11.1687560604949,5.79872565876284e-29,3.8924482903488e-26,"INHA","3623"
28,"ENSG00000104419",28441.2818433616,3.92529212674905,0.357199486822223,10.9890754929966,4.31321439944756e-28,2.79188206341384e-25,"NDRG1","10397"
29,"ENSG00000173175",342.926127315285,-2.55598714375018,0.234580375830185,-10.8959973088307,1.20439745296229e-27,7.52706877154778e-25,"ADCY5","111"
30,"ENSG00000150995",1134.99684918177,2.51580521790498,0.232117641856301,10.8384920585332,2.26168160944976e-27,1.36635724965558e-24,"ITPR1","3708"
31,"ENSG00000105141",518.392968407723,3.52211773268064,0.325156536474657,10.8320680582571,2.42613058644741e-27,1.41842550802493e-24,"CASP14","23581"
32,"ENSG00000065618",119.672341393501,3.86669864850769,0.357350432996074,10.8204672262148,2.75369967653822e-27,1.55962665429934e-24,"COL17A1","1308"
33,"ENSG00000072682",1991.79011204009,2.21248654779187,0.205563377997256,10.7630384815986,5.14454032077298e-27,2.82544390223301e-24,"P4HA2","8974"
34,"ENSG00000177181",729.79439273583,2.76893248200267,0.257575253220758,10.749994214815,5.92653345637756e-27,3.15919095186432e-24,"RIMKLA","284716"
35,"ENSG00000178372",164.688151871416,-2.93589893495733,0.274545957676252,-10.6936520202544,1.08992910314809e-26,5.64396430441602e-24,"CALML5","51806"
36,"ENSG00000182985",941.068120120981,1.4904645643647,0.140857562091893,10.5813599371566,3.63641336073025e-26,1.83073210416319e-23,"CADM1","23705"
37,"ENSG00000115461",18881.2073913238,1.79706020533369,0.170295579918633,10.5525945311812,4.94134092541793e-26,2.42045575492634e-23,"IGFBP5","3488"
38,"ENSG00000106772",226.316713306846,2.70338615679864,0.261191757332439,10.3501970521904,4.17625362323725e-25,1.99185317546189e-22,"PRUNE2","158471"
39,"ENSG00000187325",784.763255456487,-1.79279436861808,0.175521464322006,-10.2141033037935,1.71457054138596e-24,7.96791704925105e-22,"TAF9B","51616"
40,"ENSG00000069667",321.238480592096,3.27026810683924,0.321088238003257,10.1849514238702,2.31475468603772e-24,1.04881534824369e-21,"RORA","6095"
41,"ENSG00000147852",1058.43466906525,2.16074676770204,0.21246888121675,10.1697093490964,2.7071526005035e-24,1.19669350564696e-21,"VLDLR","7436"
42,"ENSG00000234745",683.599469595042,1.7363221366676,0.172520861258517,10.0644184361321,7.93549345406722e-24,3.42435436575034e-21,"HLA-B","3106"
43,"ENSG00000135245",2939.82632820808,2.99860883904427,0.298437367879695,10.0476989873904,9.40375009690991e-24,3.96357131991617e-21,"HILPDA","29923"
44,"ENSG00000213859",1045.51274817888,1.67542110131332,0.166797019340952,10.0446705099003,9.69712023411048e-24,3.9943319800686e-21,"KCTD11","147040"
45,"ENSG00000114268",3138.62746614909,3.11939836673987,0.311996468783765,9.99818484773247,1.55215938640661e-23,6.25140815982966e-21,"PFKFB4","5210"
46,"ENSG00000146242",7768.94189562802,1.15433962842183,0.11561814607194,9.98406969528444,1.78972000096098e-23,7.05149680378626e-21,"TPBG","7162"
47,"ENSG00000082684",96.2344793481283,4.56735709824278,0.459361181098249,9.94284516450228,2.70974943777042e-23,1.04492550659896e-20,"SEMA5B","54437"
48,"ENSG00000064042",308.874679052464,2.0281625742409,0.205772378597601,9.85634023411414,6.43523380523198e-23,2.42983703095884e-20,"LIMCH1","22998"
49,"ENSG00000113083",223.306705634663,4.20717050749392,0.42739316602034,9.84379452453318,7.29079745393542e-23,2.69670230724746e-20,"LOX","4015"
50,"ENSG00000164096",4318.4981530439,1.87039348414525,0.190816848584881,9.80203529204207,1.10339585538298e-22,3.99958929659223e-20,"C4orf3","401152"
51,"ENSG00000152127",4470.78612683655,1.04929103676469,0.107264756524562,9.7822534704064,1.34189004059477e-22,4.76870884230187e-20,"MGAT5","4249"
52,"ENSG00000197043",1083.2147544695,-1.55427442896111,0.159000632640156,-9.7752719794435,1.43770656320255e-22,5.01096033682366e-20,"ANXA6","309"
53,"ENSG00000134333",54921.5927885895,1.96770412683023,0.202195130566217,9.7317087771598,2.20851328456042e-22,7.55228203195718e-20,"LDHA","3939"
54,"ENSG00000186918",2668.26170307865,2.21856611109823,0.22829346645486,9.71804469724895,2.52585058206282e-22,8.47750295357529e-20,"ZNF395","55893"
55,"ENSG00000148488",607.470784754303,1.72071512955956,0.17815382410952,9.65859216416117,4.52033085112701e-22,1.48957229719684e-19,"ST8SIA6","338596"
56,"ENSG00000165731",4285.60684516757,-1.74020848724336,0.181639418542861,-9.58056627357417,9.65143003454411e-22,3.12361639189424e-19,"RET","5979"
57,"ENSG00000241852",349.990596828705,2.54429469818529,0.267018990650276,9.52851590064486,1.59547716792593e-21,5.0730575774543e-19,"C8orf58","541565"
58,"ENSG00000236824",1169.57041329268,-1.41968261783805,0.149170485849751,-9.51718169818124,1.77939257290815e-21,5.56029499851506e-19,"BCYRN1","618"
59,"ENSG00000164056",352.674758433807,3.43958301643045,0.362911650163034,9.47774207547556,2.59844625490292e-21,7.98207456336619e-19,"SPRY1","10252"
60,"ENSG00000111669",21458.958106114,1.14779567707772,0.122578003965859,9.36379807096069,7.69207581914614e-21,2.32351970243674e-18,"TPI1","7167"
61,"ENSG00000166046",413.374269139558,2.16365636050154,0.23226019706153,9.3156571288379,1.21199939650598e-20,3.60102902660235e-18,"TCP11L2","255394"
62,"ENSG00000188959",157.421128326853,-1.89255588706855,0.203932546073005,-9.28030333319647,1.68996754946399e-20,4.94015675265894e-18,"C9orf152","401546"
63,"ENSG00000152256",2957.05512191219,2.82326578299925,0.304403203092473,9.27475714551395,1.78024129370302e-20,5.12144336620214e-18,"PDK1","5163"
64,"ENSG00000173212",49.4276658267911,4.04448671718677,0.436156712956226,9.27301265128684,1.80960958027477e-20,5.12458813014063e-18,"MAB21L3","126868"
65,"ENSG00000138764",4074.84912898738,2.5435217746609,0.275527931351283,9.23144801395125,2.66997687528462e-20,7.44471705963976e-18,"CCNG2","901"
66,"ENSG00000164683",318.534661450547,3.29996210704111,0.358221326468967,9.21207606361478,3.19877293715125e-20,8.78402435044384e-18,"HEY1","23462"
67,"ENSG00000198695",1106.44499754991,-2.49495104815951,0.271605975955898,-9.18592103645256,4.08020423083086e-20,1.10372569372505e-17,"ND6","4541"
68,"ENSG00000067057",9642.5132639043,1.71277494570266,0.186515869634692,9.18299847116111,4.19251294349097e-20,1.11742800864456e-17,"PFKP","5214"
69,"ENSG00000133816",669.864544212985,-1.40954441111121,0.153567805033195,-9.17864529486849,4.36548616719805e-20,1.14666769991736e-17,"MICAL2","9645"
70,"ENSG00000170379",503.142603897882,2.86412254065611,0.312355626489665,9.16942836229293,4.75533976598618e-20,1.23122539883905e-17,"TCAF2","285966"
71,"ENSG00000105137",399.344420235405,2.35922333255236,0.257830056659486,9.1503037431674,5.6773690555774e-20,1.44924840511669e-17,"SYDE1","85360"
72,"ENSG00000226415",1035.11032229068,1.13996970465857,0.124890491926162,9.1277541394628,6.99349883954956e-20,1.76041906899995e-17,NA,NA
73,"ENSG00000177469",646.116776495304,2.04264289762137,0.22482700123252,9.0853984904991,1.03319505977256e-19,2.56515441963259e-17,"CAVIN1","284119"
74,"ENSG00000214110",769.30012573037,1.93580789264126,0.214689063622488,9.01679787492674,1.93667297711698e-19,4.74327851854975e-17,NA,NA
75,"ENSG00000204054",2130.28100060928,1.5163635856907,0.168250173488029,9.01255288036055,2.01314616055798e-19,4.86483480186039e-17,NA,NA
76,"ENSG00000196154",69.131135149109,2.93371290940479,0.325847094884044,9.00334222850377,2.18948541876454e-19,5.22134654338008e-17,"S100A4","6275"
77,"ENSG00000249346",152.142534547532,-2.20197465196809,0.24507568874532,-8.98487591013712,2.59026427022317e-19,6.09687657578242e-17,"LINC01016","100507584"
78,"ENSG00000204525",1978.18296016994,1.46062746340789,0.163525974918916,8.9320822831488,4.18064358526595e-19,9.71410055632822e-17,"HLA-C","3107"
79,"ENSG00000122884",3835.83144844375,2.18419395596546,0.245229317208631,8.90674076341059,5.2554755865342e-19,1.20569923456134e-16,"P4HA1","5033"
80,"ENSG00000096696",42472.6683964842,1.70975819057823,0.192210898736234,8.89521979148796,5.83037901928218e-19,1.32087236681838e-16,"DSP","1832"
81,"ENSG00000061656",598.132405254563,2.2873214672728,0.257663443599867,8.87716718877999,6.85846733244441e-19,1.53460323374349e-16,"SPAG4","6676"
82,"ENSG00000185215",136.22273406126,-1.9193271189177,0.216791662444199,-8.85332534138265,8.49495753528817e-19,1.87759280938491e-16,"TNFAIP2","7127"
83,"ENSG00000164849",278.68403927026,3.10411353730819,0.351429129427591,8.83282937405952,1.02060646352824e-18,2.22861102951636e-16,"GPR146","115330"
84,"ENSG00000105220",16069.6755416656,1.60719615966663,0.182532526888273,8.80498499125244,1.30870092615519e-18,2.79045830419255e-16,"GPI","2821"
85,"ENSG00000145287",86.8827851238798,3.09438478387938,0.351425245054713,8.80524329832258,1.30569039425191e-18,2.79045830419255e-16,"PLAC8","51316"
86,"ENSG00000125629",1307.18062032193,2.84145196101133,0.324067622714983,8.76808345494726,1.81733116333969e-18,3.82991976794984e-16,"INSIG2","51141"
87,"ENSG00000074800",51776.5749414436,1.5310395803211,0.174666663909155,8.76549391884761,1.85959569853791e-18,3.87394395865529e-16,"ENO1","2023"
88,"ENSG00000196878",692.206981602906,1.4201182556298,0.162691342904026,8.72891101813295,2.57136423870362e-18,5.29584152980277e-16,"LAMB3","3914"
89,"ENSG00000124664",2602.22575126314,-1.04230812795218,0.120895506533452,-8.62156218902791,6.60467995583848e-18,1.34497999460243e-15,"SPDEF","25803"
90,"ENSG00000122641",246.501436482255,2.52310979532809,0.293103059270598,8.60826837361228,7.41724475449648e-18,1.49366826589438e-15,"INHBA","3624"
91,"ENSG00000196968",1737.65359572431,2.78935618811366,0.324528171488621,8.59511263789148,8.31831631303309e-18,1.6567160973342e-15,"FUT11","170384"
92,"ENSG00000170345",1311.18565514592,2.83988110448758,0.330610143633482,8.58981842866837,8.71068700237041e-18,1.71600533946697e-15,"FOS","2353"
93,"ENSG00000109062",11699.6708793266,-1.04251062140694,0.121560083304393,-8.57609334469141,9.81499022855289e-18,1.91276218174508e-15,"SLC9A3R1","9368"
94,"ENSG00000171314",3922.1120198645,1.18547060058419,0.139744485365206,8.4831297455932,2.19215980456493e-17,4.22667066999306e-15,"PGAM1","5223"
95,"ENSG00000134294",16066.0774305443,1.40052409559047,0.165321545015997,8.47151589016996,2.42219934269772e-17,4.62104640916352e-15,"SLC38A2","54407"
96,"ENSG00000124942",44685.7034730165,1.05694287695244,0.124904565712935,8.46200353781771,2.62822544846292e-17,4.96187062791061e-15,"AHNAK","79026"
97,"ENSG00000151640",839.957683429215,1.84945343976315,0.220815137734901,8.37557360756447,5.49555419814081e-17,1.02681880708355e-14,"DPYSL4","10570"
98,"ENSG00000219607",175.995355929029,2.8060958410318,0.335270568916891,8.36964559727697,5.7791781508851e-17,1.06879413068002e-14,"PPP1R3G","648791"
99,"ENSG00000197930",5918.0969441736,2.22467385330997,0.26626519013203,8.35510587098089,6.53740529212629e-17,1.19680740923734e-14,"ERO1A","30001"
100,"ENSG00000206503",2120.23303584085,1.13183694938071,0.135506803454233,8.35262083178712,6.67647077367531e-17,1.21004356302091e-14,"HLA-A","3105"
101,"ENSG00000105668",148.38314811897,2.06200525511435,0.247197618999338,8.3415255513439,7.33381765361094e-17,1.30311873680436e-14,"UPK1A","11045"
102,"ENSG00000225630",1379.69287901625,-1.22178980085726,0.146465759029217,-8.34181182656853,7.31608095967677e-17,1.30311873680436e-14,NA,NA
103,"ENSG00000062282",214.862306350376,-1.89840204928456,0.228089096709806,-8.32307232861668,8.57121075925836e-17,1.50820023107571e-14,"DGAT2","84649"
104,"ENSG00000186314",266.315955429384,2.0709025480139,0.249654987782371,8.29505777717186,1.08532441518422e-16,1.89138650969219e-14,"PRELID2","153768"
105,"ENSG00000135766",3473.46719925104,2.14127258586381,0.259027468169128,8.26658501123016,1.37850773862731e-16,2.37943564332203e-14,"EGLN1","54583"
106,"ENSG00000105974",2634.46879454917,2.2042755396813,0.267144122031274,8.25125974294598,1.567334753032e-16,2.6798467041464e-14,"CAV1","857"
107,"ENSG00000115295",141.898468537887,1.95879337086401,0.238151704746713,8.22498152153599,1.9522095195878e-16,3.30671451710368e-14,"CLIP4","79745"
108,"ENSG00000136883",377.567346282361,-2.39305665778473,0.291069343958942,-8.22160322772531,2.00800561372784e-16,3.36973090214846e-14,"KIF12","113220"
109,"ENSG00000111640",130235.333919902,1.59840436585269,0.194808893903387,8.20498660931466,2.30616588999085e-16,3.8345826229536e-14,"GAPDH","2597"
110,"ENSG00000163485",149.483508457493,-2.28610958509088,0.279038457258928,-8.19281187097997,2.55192894675534e-16,4.20465093009035e-14,"ADORA1","134"
111,"ENSG00000162409",52.1678944925687,3.28697692115454,0.401737035417345,8.18191162719132,2.79375918051894e-16,4.56162985475003e-14,"PRKAA2","5563"
112,"ENSG00000128228",371.818549157926,-1.44110014791909,0.176349728185331,-8.17183084288395,3.03744224439869e-16,4.91523243191803e-14,"SDF2L1","23753"
113,"ENSG00000078043",1087.02929003801,1.33428089263425,0.163312376207939,8.17011498831762,3.08095657204314e-16,4.9415271603283e-14,"PIAS2","9063"
114,"ENSG00000119950",1280.80202090032,1.98740318254738,0.245026648453879,8.11096750124084,5.0218286652578e-16,7.98382655518704e-14,"MXI1","4601"
115,"ENSG00000185585",631.516701608681,1.5811271106249,0.195155306534864,8.1018914560872,5.41112130072867e-16,8.52792716994838e-14,"OLFML2A","169611"
116,"ENSG00000158023",347.451137319789,2.18479275416928,0.27018952073127,8.0861491158359,6.15807851950164e-16,9.62146681788342e-14,"WDR66","144406"
117,"ENSG00000279689",118.584473108471,2.30734611030419,0.286343449996184,8.05796713818645,7.75736649333607e-16,1.20166248141216e-13,NA,NA
118,"ENSG00000152217",492.406592662765,1.91598344619879,0.239940865520791,7.98523186969485,1.40258414512425e-15,2.15427415646034e-13,"SETBP1","26040"
119,"ENSG00000107819",1531.68271510118,2.13699072542142,0.267688203580319,7.98313372363538,1.42664204001057e-15,2.17281179270181e-13,"SFXN3","81855"
120,"ENSG00000151715",153.491390417621,2.23087582516902,0.279922219009225,7.96962753819661,1.59153305586985e-15,2.4037454253821e-13,"TMEM45B","120224"
121,"ENSG00000176171",10852.6528746255,2.76762054869374,0.347928540239881,7.95456603469664,1.79760475426538e-15,2.69254450961205e-13,"BNIP3","664"
122,"ENSG00000111674",3286.90013960142,3.04238721551856,0.383400474478476,7.93527243193164,2.10033772157135e-15,3.12020662834092e-13,"ENO2","2026"
123,"ENSG00000227036",265.076350139012,2.50609140478585,0.316631410395018,7.91485406220229,2.47543285568693e-15,3.6475402501195e-13,"LINC00511","400619"
124,"ENSG00000159216",2389.17702205223,1.55762264022399,0.197375149049002,7.89168569462248,2.98131804659019e-15,4.35753292551618e-13,"RUNX1","861"
125,"ENSG00000146648",1083.27187549193,2.64041838775582,0.334776988328459,7.88709642481528,3.09298424691094e-15,4.48457971928111e-13,"EGFR","1956"
126,"ENSG00000228288",242.511014793103,1.75005697581789,0.222387415074511,7.8694065274851,3.56327526389482e-15,5.12546038752617e-13,"PCAT6","100506696"
127,"ENSG00000137868",150.020763016557,1.70343565673225,0.216547914466481,7.86632215290131,3.65219316232858e-15,5.13118983519715e-13,"STRA6","64220"
128,"ENSG00000133805",309.839846353926,2.43115116346344,0.309050677107594,7.86651298167856,3.64662901498108e-15,5.13118983519715e-13,"AMPD3","272"
129,"ENSG00000129038",1710.59201463922,1.1698889215761,0.14868795578585,7.86808128064558,3.60121590727727e-15,5.13118983519715e-13,"LOXL1","4016"
130,"ENSG00000166165",975.808431908059,1.48252151797357,0.188522978110494,7.86387703415475,3.72423147397517e-15,5.19215163340969e-13,"CKB","1152"
131,"ENSG00000104812",4055.89500726615,1.68683265935482,0.214663822946059,7.85802021134548,3.90252346069674e-15,5.39918589325708e-13,"GYS1","2997"
132,"ENSG00000152952",9106.76682192031,1.73182039423661,0.220621553559874,7.84973347477866,4.16922338986693e-15,5.72447005439001e-13,"PLOD2","5352"
133,"ENSG00000092964",1060.50135915389,1.28458287151417,0.164011817789946,7.83225799716075,4.79184942230001e-15,6.52988563381695e-13,"DPYSL2","1808"
134,"ENSG00000106031",157.407372163015,2.8398101698282,0.363297960066681,7.81675231346459,5.42036099718414e-15,7.33124050096757e-13,"HOXA13","3209"
135,"ENSG00000143153",4334.94854545292,1.72709823865439,0.221261838790937,7.80567606276773,5.91834178613235e-15,7.94548344680465e-13,"ATP1B1","481"
136,"ENSG00000176383",281.82803892529,1.55405225642824,0.19913457891821,7.80403014318538,5.99608607322937e-15,7.99066646994185e-13,"B3GNT4","79369"
137,"ENSG00000034510",10080.9089863454,1.17982759838838,0.151728752971124,7.77589992196739,7.49129153941841e-15,9.910377216089e-13,"TMSB10","9168"
138,"ENSG00000169499",1079.82397843894,1.66709879282985,0.215072567800215,7.7513316081224,9.0933874194674e-15,1.19426488109005e-12,"PLEKHA2","59339"
139,"ENSG00000175920",612.892480741605,-1.55313650592029,0.200742278195249,-7.73696761780125,1.01815977703057e-14,1.3184758764049e-12,"DOK7","285489"
140,"ENSG00000118894",367.001612071557,-1.51798974881216,0.196207263930776,-7.73666437419829,1.02059009103875e-14,1.3184758764049e-12,"EEF2KMT","196483"
141,"ENSG00000100311",2749.17585338847,2.29415143818059,0.29655432749435,7.73602414628161,1.02573989501816e-14,1.3184758764049e-12,"PDGFB","5155"
142,"ENSG00000185567",2467.63774081685,1.31321184607727,0.170463158244879,7.70378690385854,1.32092056162033e-14,1.6859411449864e-12,"AHNAK2","113146"
143,"ENSG00000146278",3315.17803365,2.26902149570648,0.295739294378006,7.67237069554332,1.68846138687824e-14,2.13997721508959e-12,"PNRC1","10957"
144,"ENSG00000005448",1286.53346062807,1.3336404515564,0.173900568553115,7.66898269886366,1.73365816990111e-14,2.18200143550609e-12,"WDR54","84058"
145,"ENSG00000173156",1347.01853350446,-1.04974927617481,0.136924024285432,-7.66665515166647,1.76539584512316e-14,2.20662305496636e-12,"RHOD","29984"
146,"ENSG00000166130",477.671988003157,1.2667512933444,0.165538304451807,7.65231526044286,1.97392574428044e-14,2.45037193077663e-12,"IKBIP","121457"
147,"ENSG00000150630",228.695297543,2.10435241897745,0.275317699405254,7.6433604651038,2.11624448811377e-14,2.60917109541319e-12,"VEGFC","7424"
148,"ENSG00000105135",3832.87298586195,1.43867144231601,0.188325318074247,7.63928853022733,2.18425333813658e-14,2.67482483110725e-12,"ILVBL","10994"
149,"ENSG00000074370",4156.09350276701,-0.896100202647486,0.117334743900424,-7.63712582360057,2.22124406259869e-14,2.70186761010326e-12,"ATP2A3","489"
150,"ENSG00000114480",2780.05094241383,1.86461056728617,0.245487606355931,7.59553850788981,3.06515063284785e-14,3.70351933798229e-12,"GBE1","2632"
151,"ENSG00000182795",122.99849960482,2.34044690203043,0.309108631160146,7.57159996874326,3.68655209010053e-14,4.42483907821073e-12,"C1orf116","79098"
152,"ENSG00000165271",1419.70264016408,-1.1211930981049,0.148159439226714,-7.56747665863697,3.80543522536738e-14,4.53748079108937e-12,"NOL6","65083"
153,"ENSG00000159167",2091.41099526489,1.57262975447964,0.20785978133104,7.5658203064067,3.85424543396628e-14,4.56564341471927e-12,"STC1","6781"
154,"ENSG00000132510",2386.69975060673,1.29090498226352,0.170826445820583,7.55682163884243,4.13037731003185e-14,4.86097132253358e-12,"KDM6B","23135"
155,"ENSG00000173511",1082.78586550909,1.19192438902034,0.157918263716591,7.54772982534455,4.42910516356389e-14,5.17890980544723e-12,"VEGFB","7423"
156,"ENSG00000095321",307.905155810565,-1.56597145463344,0.208518407685491,-7.50999142960751,5.91312341563038e-14,6.86983646056955e-12,"CRAT","1384"
157,"ENSG00000135480",551.698455164313,1.33147384211672,0.177573002294204,7.49817722803789,6.47113689599072e-14,7.47024745878572e-12,"KRT7","3855"
158,"ENSG00000115548",5410.16922684125,2.72001316819226,0.363048186619137,7.49215467379747,6.77520098043246e-14,7.77175585882013e-12,"KDM3A","55818"
159,"ENSG00000240972",888.362979972862,0.936678182693115,0.125075942234966,7.48887568588914,6.94660965541881e-14,7.9182612197994e-12,"MIF","4282"
160,"ENSG00000196126",796.397573696181,1.72238689390142,0.23068546980328,7.46638657116204,8.2426961951724e-14,9.27892085970835e-12,"HLA-DRB1","3123"
161,"ENSG00000186603",128.831825036182,-2.04680363721314,0.274107720938977,-7.46715061582964,8.19499503878302e-14,9.27892085970835e-12,"HPDL","84842"
162,"ENSG00000147408",148.026271489305,1.66275673412304,0.223078047605368,7.4536995099783,9.07585814712915e-14,1.015375636164e-11,"CSGALNACT1","55790"
163,"ENSG00000090661",361.996416297256,-1.40778900954396,0.188984631390196,-7.44922483478193,9.38902463253953e-14,1.04396737693341e-11,"CERS4","79603"
164,"ENSG00000228232",638.152965292585,1.52558988345531,0.205220582074213,7.43390291575929,1.05439370023076e-13,1.16523362335258e-11,NA,NA
165,"ENSG00000106077",1644.96356197485,-0.986860585128218,0.132778808975408,-7.43236509457614,1.06672876784134e-13,1.17172073868827e-11,"ABHD11","83451"
166,"ENSG00000130508",6194.46860058393,0.861888513552333,0.116257032819029,7.41364623415072,1.22873416178988e-13,1.34154084025782e-11,"PXDN","7837"
167,"ENSG00000113645",1104.49123974794,-1.17198725716337,0.158125867947568,-7.41173643740556,1.24656311026905e-13,1.35285687488122e-11,"WWC1","23286"
168,"ENSG00000256940",168.304821465501,1.49894503191929,0.202587188746006,7.39901195725952,1.37201498978091e-13,1.48014283778507e-11,"LOC105369340","105369340"
169,"ENSG00000126001",1916.88904946923,0.967678517088636,0.130848501026338,7.3954115599219,1.4097096023223e-13,1.51180928002896e-11,"CEP250","11190"
170,"ENSG00000143412",1162.6175915587,-0.890454888751289,0.120837617428107,-7.36902057243119,1.71886138449375e-13,1.83250845485675e-11,"ANXA9","8416"
171,"ENSG00000142319",95.0946922461763,2.11688603940412,0.287846386000049,7.35422135681691,1.92043261058284e-13,2.03543395521657e-11,"SLC6A3","6531"
172,"ENSG00000141279",5505.0371605347,0.934434669058907,0.127089743709902,7.35255766344031,1.94449601962525e-13,2.04895615463303e-11,"NPEPPS","9520"
173,"ENSG00000115758",1533.82279428859,-1.15660368414813,0.157934718465933,-7.3233022819971,2.41941964539979e-13,2.53465674296103e-11,"ODC1","4953"
174,"ENSG00000116833",238.830736590006,-1.48308254677796,0.202745465528725,-7.31499736830284,2.57386435985729e-13,2.6809607849456e-11,"NR5A2","2494"
175,"ENSG00000137745",70.6453229501736,3.17065758440257,0.43356876387245,7.31292899443129,2.61381154593998e-13,2.70701259763521e-11,"MMP13","4322"
176,"ENSG00000160818",867.355071427571,-1.43323423212431,0.196012454239368,-7.31195493513928,2.63283419041576e-13,2.71122084472132e-11,"GPATCH4","54865"
177,"ENSG00000117298",4997.82690560286,1.21423040957401,0.166158436079815,7.30766633474298,2.71821742028372e-13,2.78333178108599e-11,"ECE1","1889"
178,"ENSG00000137331",3649.64608065064,2.12248180663969,0.290573472568888,7.30445827650869,2.78386035358095e-13,2.8186974887319e-11,"IER3","8870"
179,"ENSG00000140939",1751.78401725901,1.38654367851268,0.189821148843336,7.30447416929833,2.78353135054428e-13,2.8186974887319e-11,"NOL3","8996"
180,"ENSG00000112715",5025.67946872927,2.51702740150164,0.344746790228677,7.30109017064975,2.85445359700641e-13,2.87411761067467e-11,"VEGFA","7422"
181,"ENSG00000138061",11069.3584951444,2.65209134727873,0.363558254448545,7.29481813389575,2.99062770230715e-13,2.99459317550358e-11,"CYP1B1","1545"
182,"ENSG00000114796",1001.12235382921,1.75684686705447,0.240975215942771,7.29057077584153,3.08644613071983e-13,3.07355767434979e-11,"KLHL24","54800"
183,"ENSG00000012124",45.8805372715624,-2.72361257848474,0.374193582641543,-7.27861915551292,3.37254277405851e-13,3.34010739000199e-11,"CD22","933"
184,"ENSG00000068724",824.477604211212,-1.08528795511925,0.149274530463498,-7.27041613696202,3.58381746235251e-13,3.53006020041722e-11,"TTC7A","57217"
185,"ENSG00000125848",304.381564437827,1.57321744893298,0.216421315357229,7.26923522452582,3.61528393270306e-13,3.54180572953028e-11,"FLRT3","23767"
186,"ENSG00000143590",252.494866656918,1.54850253248239,0.213159952965847,7.26450963671631,3.74393933842666e-13,3.64812669729273e-11,"EFNA3","1944"
187,"ENSG00000240184",312.862324577871,-1.17074978942456,0.161302978226128,-7.25807918923421,3.92625686691066e-13,3.8053197569994e-11,"PCDHGC3","5098"
188,"ENSG00000268516",123.244223723461,1.70604741441323,0.235404389394287,7.24730502605758,4.25145804254898e-13,4.09858646612541e-11,"LOC105372482","105372482"
189,"ENSG00000166411",1118.88373825994,-1.19222230977016,0.164735694272251,-7.23718265817866,4.58101005093116e-13,4.39292201921038e-11,"IDH3A","3419"
190,"ENSG00000145779",253.487223675568,1.55404763621309,0.214864172135439,7.23269785170839,4.73492081547603e-13,4.51661604524672e-11,"TNFAIP8","25816"
191,"ENSG00000171793",1142.87275233138,-1.20495841787899,0.166648961932473,-7.23051859373263,4.8115310520187e-13,4.56566433438675e-11,"CTPS1","1503"
192,"ENSG00000198763",39489.8796148743,-1.00632744388853,0.139993581179427,-7.18838274876857,6.5563254713866e-13,6.18889806476098e-11,"ND2","4536"
193,"ENSG00000198938",82452.0751165515,-1.05792407139116,0.147343999381215,-7.17996033658658,6.97316458926938e-13,6.5482712443481e-11,"COX3","4514"
194,"ENSG00000169071",104.241644230109,2.3684491922084,0.330046006822817,7.1761183084996,7.17184986579567e-13,6.70013437977736e-11,"ROR2","4920"
195,"ENSG00000176700",342.339299741042,2.16409497847125,0.302153782255078,7.16223031305405,7.9374917277049e-13,7.37738974732941e-11,NA,NA
196,"ENSG00000097021",758.96555927587,-1.03179858566219,0.144119632046248,-7.1593201496038,8.10781374914092e-13,7.49724573415459e-11,"ACOT7","11332"
197,"ENSG00000230432",67.9939520190173,3.36083042260823,0.469879391651378,7.15253846481049,8.51876496341949e-13,7.83726376634593e-11,NA,NA
198,"ENSG00000245848",345.278309885395,-1.17322303475031,0.164136888139902,-7.14783281227016,8.81585885565552e-13,8.06962757070206e-11,"CEBPA","1050"
199,"ENSG00000285877",52.700540429698,2.55201078547219,0.357075943947762,7.1469692336528,8.8714751031983e-13,8.07972938544553e-11,NA,NA
200,"ENSG00000173467",235.670083092374,-1.33386696852444,0.186952611144435,-7.13478651279133,9.69374955036172e-13,8.78447584253779e-11,"AGR3","155465"
201,"ENSG00000152661",415.81250071555,2.73904081986045,0.384554488330636,7.1226338606805,1.05883832523512e-12,9.5474556251549e-11,"GJA1","2697"
202,"ENSG00000173227",859.193010410082,-1.05957747191718,0.148802016379312,-7.12071985110881,1.0736482422719e-12,9.63306967472071e-11,"SYT12","91683"
203,"ENSG00000197358",285.693808863848,2.32911025524019,0.327123626871793,7.11996952807393,1.07950927152019e-12,9.63794386060689e-11,NA,NA
204,"ENSG00000137642",601.890636700464,0.950544327467282,0.1336558521037,7.11187959603728,1.14473110350085e-12,1.01701502548281e-10,"SORL1","6653"
205,"ENSG00000225377",143.727202609553,1.49825281894977,0.211765615683255,7.07505235973135,1.49392342991869e-12,1.32077406067543e-10,NA,NA
206,"ENSG00000177728",2153.83640264723,1.03051435979389,0.145802372483922,7.06788471434185,1.57313150342386e-12,1.38405026058515e-10,"TMEM94","9772"
207,"ENSG00000010810",188.097792134684,1.44449969572907,0.20493406268413,7.04860713153142,1.80717587476589e-12,1.58228287701725e-10,"FYN","2534"
208,"ENSG00000108846",276.96777989303,-1.16147594049987,0.165100299835114,-7.03497172118911,1.99301419954673e-12,1.73660525733581e-10,"ABCC3","8714"
209,"ENSG00000120693",274.365679145873,2.52577037192652,0.359965429889171,7.01670261142626,2.27165400298073e-12,1.96992617942693e-10,"SMAD9","4093"
210,"ENSG00000184441",591.034203178668,1.46028184100383,0.208212390881981,7.01342429630689,2.32554822795424e-12,2.00705886111632e-10,NA,NA
211,"ENSG00000251493",448.799246798326,1.72622587793971,0.246194384166184,7.01163791280669,2.35544149007661e-12,2.02322377090751e-10,"FOXD1","2297"
212,"ENSG00000173262",38.0148995834929,3.73176238929106,0.533081622403153,7.00035835500787,2.55308634689968e-12,2.18264796939669e-10,"SLC2A14","144195"
213,"ENSG00000134569",408.289881278192,2.48314606905164,0.354790219567883,6.99891353283636,2.57954990216502e-12,2.19491842379525e-10,"LRP4","4038"
214,"ENSG00000076641",129.957257932169,1.85886096580053,0.265759735862485,6.99451690741589,2.66174484253973e-12,2.25427399655094e-10,"PAG1","55824"
215,"ENSG00000175183",200.207501881875,1.33719867865234,0.191623013864777,6.97827808718195,2.98819742246598e-12,2.51898093417551e-10,"CSRP2","1466"
216,"ENSG00000177119",3960.52201297131,1.44991644650894,0.207942352394544,6.97268463981743,3.10949144809757e-12,2.60909365765372e-10,"ANO6","196527"
217,"ENSG00000197747",6747.81580245994,1.03525404205848,0.148768513392764,6.95882494520398,3.43122545228313e-12,2.86578479710504e-10,"S100A10","6281"
218,"ENSG00000250412",78.1748793120735,1.96602471712755,0.28298633488367,6.9474192735693,3.7202881440612e-12,3.09295882215437e-10,NA,NA
219,"ENSG00000151882",204.738278704443,1.86359590023176,0.268323398040851,6.94533504658445,3.77563160581745e-12,3.12463685953587e-10,"CCL28","56477"
220,"ENSG00000135678",138.997658121743,-1.39398051938321,0.20090939383415,-6.93835411466092,3.96694347361945e-12,3.26804015981268e-10,"CPM","1368"
221,"ENSG00000179041",488.962514904112,-1.51412890949695,0.218471070962622,-6.93056935559217,4.19150208262361e-12,3.4374110292068e-10,"RRS1","23212"
222,"ENSG00000163872",3343.40743689781,2.07390983510816,0.299369476923568,6.92759280745794,4.28061720876341e-12,3.49468046358685e-10,"YEATS2","55689"
223,"ENSG00000154229",437.95021655901,1.05028253444331,0.151895857984316,6.91449094386602,4.69546403155353e-12,3.81616995999445e-10,"PRKCA","5578"
224,"ENSG00000116649",1543.06931418988,-1.13804863158954,0.165252748034618,-6.88671532016603,5.70953159262577e-12,4.61962279396203e-10,"SRM","6723"
225,"ENSG00000068971",497.903623602411,1.56754840587427,0.227829590282843,6.88035475957363,5.97036897159496e-12,4.80919854405276e-10,"PPP2R5B","5526"
226,"ENSG00000184226",590.487359947309,1.35108079988047,0.196440482422576,6.87781247133203,6.07786039924203e-12,4.86199943179493e-10,"PCDH9","5101"
227,"ENSG00000272870",66.2233459404778,2.63931472422536,0.383758644486312,6.87753816662103,6.08957112677912e-12,4.86199943179493e-10,NA,NA
228,"ENSG00000083857",6220.64931235342,0.926955288305875,0.134827217415732,6.87513475448848,6.19312881102991e-12,4.92299414785553e-10,"FAT1","2195"
229,"ENSG00000133874",136.745378721871,2.12159239189139,0.309135439966681,6.86298663174968,6.74355396124397e-12,5.33712541456706e-10,"RNF122","79845"
230,"ENSG00000106785",751.580389315142,-1.129107320494,0.164540158230785,-6.86219906820742,6.78084784800173e-12,5.34330810422536e-10,"TRIM14","9830"
231,"ENSG00000054356",32.3884446274389,5.34271400042311,0.779591553331673,6.85322202067276,7.22048881158595e-12,5.6651142519993e-10,"PTPRN","5798"
232,"ENSG00000149043",313.452688402325,1.60602750287533,0.234611113816847,6.84548773818578,7.6215747778842e-12,5.95402677906782e-10,"SYT8","90019"
233,"ENSG00000228253",5248.80818786104,-0.993923615207988,0.14578215669821,-6.8178687825668,9.24009782000458e-12,7.18744776350915e-10,"ATP8","4509"
234,"ENSG00000172794",79.6744518322099,-1.86427661799321,0.273709151049716,-6.8111592573483,9.68153799980931e-12,7.49864079951043e-10,"RAB37","326624"
235,"ENSG00000077044",1902.91531912192,1.14943204118007,0.168850805855326,6.80738262016308,9.93903429831742e-12,7.66532160096617e-10,"DGKD","8527"
236,"ENSG00000135114",54.6799077765057,-2.28028559772129,0.336011021867385,-6.78634166536734,1.15012596983113e-11,8.832577575093e-10,"OASL","8638"
237,"ENSG00000111319",1136.64835129474,-1.01360767144691,0.150064425751002,-6.75448339187836,1.43345086063569e-11,1.09619676785491e-09,"SCNN1A","6337"
238,"ENSG00000053254",1525.86748889243,1.41995009058134,0.210656041880186,6.7406093739716,1.57723721724729e-11,1.2010860220752e-09,"FOXN3","1112"
239,"ENSG00000178896",483.143547943897,-1.25428002770438,0.186180740621719,-6.73689460851818,1.61807454449942e-11,1.2270285792681e-09,"EXOSC4","54512"
240,"ENSG00000165188",354.286262218624,2.34293301327662,0.348188674601022,6.72891792348304,1.70929432093691e-11,1.29080209469419e-09,"RNF183","138065"
241,"ENSG00000204128",157.888929496732,1.80603689334051,0.26876200449035,6.71983711672816,1.81927812420797e-11,1.36815754037947e-09,"C2orf72","257407"
242,"ENSG00000152558",4207.49178437484,1.06984441010212,0.159879174447674,6.69158077528267,2.20772581467617e-11,1.65342242418144e-09,"TMEM123","114908"
243,"ENSG00000204580",12931.1705400488,0.948478286783466,0.141936389778214,6.68241800616131,2.35031470605326e-11,1.75296723179051e-09,"DDR1","780"
244,"ENSG00000185633",52.4118860316804,2.44642980128065,0.366684231134009,6.67176167820147,2.52750785746935e-11,1.8773996888842e-09,"NDUFA4L2","56901"
245,"ENSG00000184164",447.641195576099,-1.08846580823051,0.163426703402046,-6.66026901095092,2.73326830494989e-11,2.01335142147586e-09,"CRELD2","79174"
246,"ENSG00000231890",119.246041166932,2.08376537983157,0.312859051596497,6.66039665209706,2.73089544611357e-11,2.01335142147586e-09,"DARS-AS1","101928243"
247,"ENSG00000161905",246.374712765124,-1.21833484348753,0.182941389330898,-6.65970039881923,2.74386339166043e-11,2.01335142147586e-09,"ALOX15","246"
248,"ENSG00000125850",43.8646112389788,-2.48544219009248,0.373443946146955,-6.65546252854351,2.82410502237232e-11,2.06387417038209e-09,"OVOL2","58495"
249,"ENSG00000145901",2495.41039952743,0.999276677622566,0.150458907806063,6.64152553141356,3.10452960722221e-11,2.2428111237931e-09,"TNIP1","10318"
250,"ENSG00000134258",54.3870080521269,2.56270788782607,0.385865601314367,6.64145204728478,3.10607808470575e-11,2.2428111237931e-09,"VTCN1","79679"
251,"ENSG00000139410",322.243339244636,-1.08565902725222,0.163466097990008,-6.64149349988511,3.10520449136151e-11,2.2428111237931e-09,"SDSL","113675"
252,"ENSG00000261801",762.876312229559,0.947324809277281,0.142676067484284,6.63968965490046,3.14344298724112e-11,2.26078415479199e-09,"LOXL1-AS1","100287616"
253,"ENSG00000111490",1284.30405253701,-0.915393485088119,0.137928510774999,-6.63672419824345,3.20730954595516e-11,2.29759992928424e-09,"TBC1D30","23329"
254,"ENSG00000008300",788.681074698714,0.893898041854171,0.135360907595769,6.60381241328285,4.0071652482843e-11,2.84807305725117e-09,"CELSR3","1951"
255,"ENSG00000109046",4877.83984983098,2.30626888802796,0.349207090601656,6.60430143057646,3.99396146031244e-11,2.84807305725117e-09,"WSB1","26118"
256,"ENSG00000102879",174.939674978879,-2.15735617852119,0.327118206531478,-6.59503548089301,4.25154172983122e-11,3.00995868404145e-09,"CORO1A","11151"
257,"ENSG00000112576",949.558152434739,-1.17033322578111,0.177715687193613,-6.58542441729458,4.53587796872157e-11,3.19876468113268e-09,"CCND3","896"
258,"ENSG00000164976",906.69705985927,-1.07018707592395,0.162903704163137,-6.56944592771342,5.05028297579936e-11,3.54772591679797e-09,"MYORG","57462"
259,"ENSG00000110328",279.237778051801,1.54528705963289,0.235711720947628,6.55583461620152,5.53315270136613e-11,3.85852446247981e-09,"GALNT18","374378"
260,"ENSG00000059804",32.9336603861134,4.87137907476263,0.743066630427309,6.55577693209193,5.53529221057576e-11,3.85852446247981e-09,"SLC2A3","6515"
261,"ENSG00000147689",64.8596542418046,-2.128067242439,0.324962184838698,-6.54866117266942,5.80551799273421e-11,4.03138728353697e-09,"FAM83A","84985"
262,"ENSG00000152377",273.142770970365,1.32556021177877,0.202547067945328,6.54445519861373,5.97126613032082e-11,4.13065753228758e-09,"SPOCK1","6695"
263,"ENSG00000169439",1521.70391679633,1.03512444815192,0.158237212881351,6.54159934507998,6.08643813436823e-11,4.1943195721403e-09,"SDC2","6383"
264,"ENSG00000140600",42.3061223745439,2.89416586892887,0.443851961049585,6.5205656906077,7.00427229668111e-11,4.80853905700941e-09,"SH3GL3","6457"
265,"ENSG00000141622",115.48355014472,2.93686977077288,0.450575704691876,6.51803845655913,7.12327323696037e-11,4.87178128855357e-09,"RNF165","494470"
266,"ENSG00000214517",2544.52986365337,1.50819826158147,0.231765336247058,6.50743672890648,7.64439312029435e-11,5.20853311700056e-09,"PPME1","51400"
267,"ENSG00000143845",504.350339883179,-1.26241924424066,0.19439039264982,-6.49424710260665,8.34496821457562e-11,5.66457692587898e-09,"ETNK2","55224"
268,"ENSG00000196684",176.809401988141,-1.40917008393028,0.217176662908535,-6.4885888983558,8.66440272906871e-11,5.85946399483736e-09,"HSH2D","84941"
269,"ENSG00000149428",3492.54888627017,-0.870611682529838,0.134420840700422,-6.47676117775616,9.37123397412055e-11,6.31391243669e-09,"HYOU1","10525"
270,"ENSG00000205634",94.9141507810825,2.43457552100544,0.377231280864261,6.45380074374444,1.09079211822649e-10,7.32204309286549e-09,"LINC00898","400932"
271,"ENSG00000173482",38.3615325816694,2.68376815861436,0.417253883930664,6.43197885501368,1.25953265928386e-10,8.42353133463496e-09,"PTPRM","5797"
272,"ENSG00000079805",6348.81834071063,0.736853263159087,0.114717235300813,6.42321322708749,1.33427385046682e-10,8.89058061244873e-09,"DNM2","1785"
273,"ENSG00000160999",377.542778436164,1.22300588369822,0.190698043343989,6.41331112921863,1.4239249737977e-10,9.45319275645039e-09,"SH2B2","10603"
274,"ENSG00000104415",31.8281530791341,3.5537212086456,0.554292979440446,6.4112686619864,1.44313618840245e-10,9.54576652503869e-09,"CCN4","8840"
275,"ENSG00000163754",1116.88365419037,-1.06110577522556,0.165839138231143,-6.39840381796129,1.57009595560178e-10,1.03477887633915e-08,"GYG1","2992"
276,"ENSG00000116017",1195.26561232058,1.01681267393904,0.159010246518336,6.39463617095764,1.6093007809821e-10,1.05677417951158e-08,"ARID3A","1820"
277,"ENSG00000121316",207.32012967286,-1.24196156128242,0.194422745909817,-6.38794373297509,1.68131175655707e-10,1.10007560562601e-08,"PLBD1","79887"
278,"ENSG00000160932",6479.17466055292,-0.92898144331569,0.145692896996618,-6.37629879332588,1.81418822237198e-10,1.18274630727589e-08,"LY6E","4061"
279,"ENSG00000198040",2028.95926065289,1.43502426528649,0.225235079516036,6.37122897716439,1.87519430277703e-10,1.21813697288641e-08,"ZNF84","7637"
280,"ENSG00000174827",157.852563745499,-1.66202388711014,0.261097492131651,-6.36552987752218,1.94616684326584e-10,1.25972599526251e-08,"PDZK1","5174"
281,"ENSG00000207422",221.526231988471,-1.78206530099094,0.280157752333848,-6.36093517364945,2.0052907014896e-10,1.29337682113158e-08,NA,NA
282,"ENSG00000196843",404.497058285777,2.26600868492867,0.356436919044789,6.35739050545413,2.05209845077764e-10,1.31887348659198e-08,"ARID5A","10865"
283,"ENSG00000198624",103.782695455566,-1.56631970411247,0.24722706185425,-6.33555118264471,2.36494288918612e-10,1.51456625171764e-08,"CCDC69","26112"
284,"ENSG00000149925",1256.74644875311,1.89258433216161,0.299152259660512,6.32649184836303,2.50797542719248e-10,1.6005122057196e-08,"ALDOA","226"
285,"ENSG00000198917",1041.09952388935,-0.932988740596779,0.147754764446645,-6.31444098666399,2.71139761039369e-10,1.72425860669387e-08,"SPOUT1","51490"
286,"ENSG00000186352",189.962690812154,2.78295437661707,0.441173092340856,6.30807822356248,2.82521427082942e-10,1.79035606449344e-08,"ANKRD37","353322"
287,"ENSG00000146555",967.251989841289,0.979894634054172,0.155389823524613,6.306041231194,2.86262806521204e-10,1.80774463602449e-08,"SDK1","221935"
288,"ENSG00000110104",1036.44768493227,-1.03786746162637,0.164729014879342,-6.3004532770779,2.96776464075964e-10,1.86763077601138e-08,"CCDC86","79080"
289,"ENSG00000135046",362.172627651918,2.57957294540657,0.409616969442092,6.29752460919774,3.02436357854801e-10,1.89666316600707e-08,"ANXA1","301"
290,"ENSG00000138744",506.414147866098,-0.99055150430302,0.157378932413008,-6.29405403325222,3.09280087447143e-10,1.91965489893563e-08,"NAAA","27163"
291,"ENSG00000198879",473.795584796935,2.58946367529058,0.411402721726158,6.2942307829801,3.08927924152608e-10,1.91965489893563e-08,"SFMBT2","57713"
292,"ENSG00000163328",116.486121572919,1.56464947375042,0.248583793706502,6.29425374205113,3.08882208316287e-10,1.91965489893563e-08,"GPR155","151556"
293,"ENSG00000101347",464.495923012391,-1.32348964135748,0.210340547072336,-6.29212797902599,3.13143136235335e-10,1.93699870345707e-08,"SAMHD1","25939"
294,"ENSG00000131069",739.355965111119,0.975568626197123,0.155112117205185,6.28944175203684,3.18609625381971e-10,1.96410913279688e-08,"ACSS2","55902"
295,"ENSG00000125826",1594.40820649936,1.01449909232156,0.161478095887457,6.28258022703351,3.32999325423675e-10,2.04585755050125e-08,"RBCK1","10616"
296,"ENSG00000253633",46.5411050531304,4.24754980026883,0.67626502692376,6.28089525727861,3.36628887923094e-10,2.06116958267505e-08,"LOC107986898","107986898"
297,"ENSG00000120549",766.282467048145,1.00295109062625,0.159762776861863,6.27775199158836,3.43503257921571e-10,2.09617947695978e-08,"KIAA1217","56243"
298,"ENSG00000167114",1036.24973689909,-1.77951008150637,0.283803670435112,-6.27021517649199,3.60549503275126e-10,2.19281852260348e-08,"SLC27A4","10999"
299,"ENSG00000182154",1294.07365822556,-0.975862126928831,0.155830686312308,-6.26232323056742,3.79283720646453e-10,2.29904286053388e-08,"MRPL41","64975"
300,"ENSG00000095303",40.8332598903492,2.89779775381119,0.463133792098541,6.25693439617256,3.9261846987727e-10,2.37193904935188e-08,"PTGS1","5742"
301,"ENSG00000181830",2742.23621526955,-1.60465205921141,0.256742447590848,-6.25004581154661,4.10332309366701e-10,2.45617226048144e-08,"SLC35C1","55343"
302,"ENSG00000156709",1262.78259101931,-0.830116046467722,0.132806620579765,-6.25056222983359,4.08977736030695e-10,2.45617226048144e-08,"AIFM1","9131"
303,"ENSG00000159166",1627.88468426652,-1.02930413372437,0.164690407860097,-6.24993372169409,4.10626900753628e-10,2.45617226048144e-08,"LAD1","3898"
304,"ENSG00000213699",948.542961700658,-0.878958740399488,0.140790097380902,-6.24304377048266,4.29136747727586e-10,2.55464084617294e-08,"SLC35F6","54978"
305,"ENSG00000263535",84.617498720664,2.03310074309717,0.325673223413429,6.24276298121147,4.29908109734466e-10,2.55464084617294e-08,NA,NA
306,"ENSG00000138496",476.376038928703,-0.9573488219044,0.153390476054656,-6.24125334589402,4.34078515105108e-10,2.56261856930455e-08,"PARP9","83666"
307,"ENSG00000214894",66.2693306192047,1.96416784277322,0.314699355891609,6.24141043189719,4.33642727013896e-10,2.56261856930455e-08,"LINC00243","401247"
308,"ENSG00000230882",163.441538305221,2.45096626652875,0.392812319034717,6.23953513614763,4.38873170861612e-10,2.58251212619995e-08,NA,NA
309,"ENSG00000106780",2685.1539093781,0.7098246764304,0.113789724630208,6.238038440968,4.43091787195104e-10,2.59702977687563e-08,"MEGF9","1955"
310,"ENSG00000104081",824.974831416947,1.81455894884413,0.29090447293347,6.23764540485122,4.44206152522315e-10,2.59702977687563e-08,"BMF","90427"
311,"ENSG00000197977",546.395774227522,-0.848118846580798,0.136051873346275,-6.23379028690176,4.55282489402668e-10,2.65322824370867e-08,"ELOVL2","54898"
312,"ENSG00000108406",5257.28841277733,1.06563856861013,0.171036002128161,6.23049273457428,4.64970394379555e-10,2.70100109863303e-08,"DHX40","79665"
313,"ENSG00000134986",743.927993662018,1.29545247003301,0.208000998140195,6.22810698802444,4.72104644616598e-10,2.73368197413138e-08,"NREP","9315"
314,"ENSG00000176371",251.946931264205,1.08347577885861,0.174195201961259,6.21989450145463,4.97489268885036e-10,2.8714953851186e-08,"ZSCAN2","54993"
315,"ENSG00000164211",590.849998155992,1.68579658967244,0.271410982332791,6.21123204073368,5.25707763108098e-10,3.02473888843529e-08,"STARD4","134429"
316,"ENSG00000179094",846.661757088291,2.08355885065409,0.335521893660394,6.20990430139564,5.30168778874962e-10,3.04075283174994e-08,"PER1","5187"
317,"ENSG00000197467",42.9171465410909,2.97927082698127,0.48018999768594,6.20435836093739,5.49205106021096e-10,3.13999789953512e-08,"COL13A1","1305"
318,"ENSG00000123353",698.123613689082,-0.801333515565082,0.129531027652164,-6.18642135471156,6.15453669994544e-10,3.50769884118903e-08,"ORMDL2","29095"
319,"ENSG00000186868",1186.23791057988,0.765446772351829,0.123841240777824,6.18087131188448,6.37487674803117e-10,3.62188922198485e-08,"MAPT","4137"
320,"ENSG00000169031",49.1670528006633,2.55467859878805,0.413635797069112,6.17615452262513,6.56817057091968e-10,3.72004760710463e-08,"COL4A3","1285"
321,"ENSG00000025039",601.408755090049,2.01924440698684,0.32761133983045,6.1635363660851,7.11380316077785e-10,4.01652861326909e-08,"RRAGD","58528"
322,"ENSG00000187024",147.596132150833,-1.28378844563815,0.208458236292399,-6.15849231227983,7.34407487958675e-10,4.13366500365311e-08,"PTRH1","138428"
323,"ENSG00000105613",148.296433769688,1.19802565572252,0.194726635209153,6.15234610527591,7.6345041194746e-10,4.28383135174482e-08,"MAST1","22983"
324,"ENSG00000135269",2477.30744478512,1.48239715162947,0.241039590337255,6.1500152300929,7.74755069708836e-10,4.33384595166757e-08,"TES","26136"
325,"ENSG00000136840",145.159456270614,-1.52750241623298,0.248535299706528,-6.1460179621835,7.94522903380734e-10,4.43074864642228e-08,"ST6GALNAC4","27090"
326,"ENSG00000104356",539.397146602415,-1.06979883234722,0.174202451171406,-6.14112387715253,8.19396495195408e-10,4.55544235549741e-08,"POP1","10940"
327,"ENSG00000087266",3167.14417893163,1.03564779343624,0.168731663984769,6.13783903375556,8.36515576187746e-10,4.63639397639961e-08,"SH3BP2","6452"
328,"ENSG00000143499",984.104293846871,0.807093808079145,0.131579360417895,6.13389368602964,8.5753837179904e-10,4.73842239344079e-08,"SMYD2","56950"
329,"ENSG00000130598",60.1305852244639,2.12527438719863,0.346595341131142,6.13186080419495,8.68570850660676e-10,4.78479577427784e-08,"TNNI2","7136"
330,"ENSG00000103888",333.60495684172,1.78127728432285,0.290593758152123,6.12978508433882,8.7997861353735e-10,4.83294920962149e-08,"CEMIP","57214"
331,"ENSG00000004478",9837.9944577321,-0.880887764141029,0.143820215007019,-6.12492314865501,9.07273868901032e-10,4.96780410874994e-08,"FKBP4","2288"
332,"ENSG00000116771",224.955894855815,-1.38020489072104,0.225589309757475,-6.11821939703112,9.46267279382166e-10,5.16570728057903e-08,"AGMAT","79814"
333,"ENSG00000285523",24.4243696353111,3.23182126347372,0.528999914947927,6.10930393777445,1.00066601239229e-09,5.44626751008947e-08,NA,NA
334,"ENSG00000075643",258.679984615319,-1.34057687085519,0.219646306011694,-6.10334357630318,1.03872222757543e-09,5.6364675606518e-08,"MOCOS","55034"
335,"ENSG00000078898",26.0991826812626,4.30474723788429,0.705540767495427,6.10134443848731,1.05179975537617e-09,5.6903936616232e-08,"BPIFB2","80341"
336,"ENSG00000231298",29.784688072582,3.18384271015962,0.522555811219899,6.0928280612304,1.10933193739244e-09,5.98378929562516e-08,"MANCR","100216001"
337,"ENSG00000125434",47.8004958812899,-2.29678206793935,0.377335721408039,-6.08683974941159,1.1516113151624e-09,6.19341349436301e-08,"SLC25A35","399512"
338,"ENSG00000070785",203.46244483303,-1.23690972070754,0.203254339418428,-6.08552675552566,1.16108931892615e-09,6.22591207580398e-08,"EIF2B3","8891"
339,"ENSG00000235173",1165.71454556724,-1.39579240694814,0.229381300637233,-6.08503135639459,1.16468514138075e-09,6.22677094465624e-08,"HGH1","51236"
340,"ENSG00000179104",979.553727731692,1.32333306110676,0.217572541949908,6.08226134257067,1.18499206423385e-09,6.31670475652185e-08,"TMTC2","160335"
341,"ENSG00000163053",267.414853967331,-1.33341438125667,0.219455125381629,-6.07602296340944,1.23199774815443e-09,6.54801383799148e-08,"SLC16A14","151473"
342,"ENSG00000130600",890.887289086411,1.10844506426872,0.18270528677742,6.0668472369882,1.30445521788876e-09,6.91284981550173e-08,"H19","283120"
343,"ENSG00000064205",1523.65510786164,1.73513685447991,0.286224001432404,6.06216405960519,1.34302116192024e-09,7.09647683342345e-08,"CCN5","8839"
344,"ENSG00000235847",60.7612874905477,1.91547701805031,0.316241015255702,6.05701640725356,1.38669449893471e-09,7.30594508682928e-08,NA,NA
345,"ENSG00000139211",4624.08224669007,1.79488178757783,0.296489442348869,6.05377976820455,1.41486013099486e-09,7.43273188815967e-08,"AMIGO2","347902"
346,"ENSG00000160753",2113.38042370594,-0.943006569124474,0.155791075771441,-6.0530204599649,1.42154804086129e-09,7.4462822810896e-08,"RUSC1","23623"
347,"ENSG00000101751",668.61928664944,0.833490279832322,0.137972302254933,6.04099711471273,1.5316471842104e-09,7.99987710853871e-08,"POLI","11201"
348,"ENSG00000134324",1212.74862219239,1.18392644061277,0.196035151624198,6.03935789476353,1.54728710703539e-09,8.05834239307741e-08,"LPIN1","23175"
349,"ENSG00000128039",864.838772285676,0.986148723232092,0.163522074716664,6.03067643888938,1.63274799803845e-09,8.47906152333776e-08,"SRD5A3","79644"
350,"ENSG00000140465",188.717393573472,5.2930577724524,0.878380966355779,6.02592494053258,1.68145209425277e-09,8.70703935892491e-08,"CYP1A1","1543"
351,"ENSG00000138035",763.555655542035,-1.01681646401263,0.16878826809097,-6.0242129119105,1.69934545987965e-09,8.77462595864923e-08,"PNPT1","87178"
352,"ENSG00000103024",811.828992186735,-0.818145945041905,0.135950375497073,-6.01797488275066,1.76612588999634e-09,9.09354137224253e-08,"NME3","4832"
353,"ENSG00000223872",187.583238704319,2.96964457832387,0.493583267939426,6.01650171554907,1.78226610421876e-09,9.12479968159908e-08,NA,NA
354,"ENSG00000109929",968.725939046207,0.87706527051828,0.145775321665757,6.01655520630078,1.78167754596909e-09,9.12479968159908e-08,"SC5D","6309"
355,"ENSG00000138641",1518.50056892306,1.71453979033898,0.285025317818754,6.01539471461704,1.7944890417691e-09,9.16149842056989e-08,"HERC3","8916"
356,"ENSG00000103257",21401.7452729202,1.42554882634605,0.237008920401139,6.01474756280606,1.80167235207816e-09,9.1723341879395e-08,"SLC7A5","8140"
357,"ENSG00000118495",229.813566999002,1.11455710546324,0.185325814250934,6.01404132483189,1.80954348438128e-09,9.18660115151997e-08,"PLAGL1","5325"
358,"ENSG00000123095",56.7286460601006,2.11203430889978,0.351734791884012,6.0046215433708,1.91778706268949e-09,9.70893092854309e-08,"BHLHE41","79365"
359,"ENSG00000204740",165.10813813155,-1.22929255741513,0.20478573846077,-6.00282308062495,1.93915882809662e-09,9.78978122574463e-08,"MALRD1","340895"
360,"ENSG00000243753",218.321401503666,1.78579565837308,0.29756393433489,6.00138475237148,1.95641782030894e-09,9.84947682646646e-08,"HLA-L","3139"
361,"ENSG00000253958",64.3184696463888,-1.74250917564607,0.291088025703784,-5.98619325351184,2.14809123872025e-09,1.07844890887994e-07,"CLDN23","137075"
362,"ENSG00000020577",822.487437655486,1.43787964127206,0.240619524127931,5.97573969312474,2.29048489538382e-09,1.14676100121371e-07,"SAMD4A","23034"
363,"ENSG00000213853",7931.0196322878,-0.698310467398658,0.116970539740851,-5.9699687540621,2.37299028575103e-09,1.18479548041189e-07,"EMP2","2013"
364,"ENSG00000253882",38.2524876505756,2.84877769593984,0.477320359474287,5.96827191506651,2.39779532828468e-09,1.19389127829207e-07,"LOC154761","154761"
365,"ENSG00000257093",888.835714105696,0.816778890547803,0.137021663738756,5.96094711056103,2.50780133002818e-09,1.24524359740906e-07,"KIAA1147","57189"
366,"ENSG00000164062",2029.68287151731,-0.816157505494009,0.13707634488257,-5.95403609713398,2.61609062550408e-09,1.29546520482612e-07,"APEH","327"
367,"ENSG00000185201",322.744306972488,-0.915270349457929,0.153785070812712,-5.95162030111882,2.65500757672168e-09,1.31115415042244e-07,"IFITM2","10581"
368,"ENSG00000279821",52.6085492767227,2.20185396589082,0.370195764957468,5.94780971128557,2.71754248654815e-09,1.33838967462496e-07,NA,NA
369,"ENSG00000170949",1637.85892766362,1.63787582798444,0.275458167409245,5.94600567987905,2.74764616600744e-09,1.34954848543954e-07,"ZNF160","90338"
370,"ENSG00000124766",8662.97113477734,1.8487770263295,0.311303330618287,5.93882828897975,2.87066337511222e-09,1.40615954082524e-07,"SOX4","6659"
371,"ENSG00000265972",1651.94712372006,-2.24466420694114,0.378325712271428,-5.93315266219791,2.97172292798925e-09,1.45173871554925e-07,"TXNIP","10628"
372,"ENSG00000172725",2722.36266841852,-0.752254419539688,0.126842921559975,-5.93059833602146,3.01832750574013e-09,1.47054214285038e-07,"CORO1B","57175"
373,"ENSG00000087086",8218.67889313547,0.775670788388892,0.130854861033928,5.92771855978492,3.07172367099532e-09,1.49254476710775e-07,"FTL","2512"
374,"ENSG00000099194",111258.212969805,1.47867473178657,0.2496380270452,5.92327518883505,3.15592066782182e-09,1.52935578031023e-07,"SCD","6319"
375,"ENSG00000138439",861.464531618306,1.17444535303497,0.198341611263165,5.92132606746187,3.19355949691064e-09,1.54346859525356e-07,"FAM117B","150864"
376,"ENSG00000166347",1026.7896648874,0.993370103682472,0.167786022649478,5.92045802145105,3.21046237138367e-09,1.54751117071696e-07,"CYB5A","1528"
377,"ENSG00000127663",2344.63758710124,1.08627545920218,0.183732605653618,5.9122628525178,3.37439475567947e-09,1.62221566450755e-07,"KDM4B","23030"
378,"ENSG00000172478",79.8300254294841,-1.5616397206946,0.264498466202835,-5.90415416434599,3.5446058818868e-09,1.69953537045811e-07,"MAB21L4","79919"
379,"ENSG00000162078",379.639505315229,-1.16147678368956,0.196948811743847,-5.89735359866088,3.69377747344734e-09,1.76638582925487e-07,"ZG16B","124220"
380,"ENSG00000137168",869.515372071589,-0.790993288327964,0.134248828652391,-5.89199396574309,3.81563113922526e-09,1.81758110889017e-07,"PPIL1","51645"
381,"ENSG00000164105",500.196361951759,0.857228242525108,0.145495966879483,5.89176635552494,3.82089164912357e-09,1.81758110889017e-07,"SAP30","8819"
382,"ENSG00000100280",3664.16042927794,-0.77771477833426,0.132131205994306,-5.88592810064695,3.95826376344334e-09,1.8779992787604e-07,"AP1B1","162"
383,"ENSG00000124006",4569.76801824604,0.969789203353586,0.164886707555798,5.88154871747564,4.06445275038161e-09,1.92334573493254e-07,"OBSL1","23363"
384,"ENSG00000134574",1354.55219589172,0.818056567345088,0.139100601460877,5.881042632121,4.07690131714289e-09,1.92421248624734e-07,"DDB2","1643"
385,"ENSG00000144320",1831.16144207944,1.37221973406213,0.233453385841216,5.87791746569677,4.15459957684349e-09,1.95579123975874e-07,"LNPK","80856"
386,"ENSG00000185344",832.681467466194,-0.921288213769234,0.156848180777187,-5.87375772676627,4.26025861006527e-09,2.0003348976379e-07,"ATP6V0A2","23545"
387,"ENSG00000197520",28.1924433525675,3.58476206781946,0.610353837630212,5.8732522789368,4.27327401798179e-09,2.00126145482951e-07,"FAM177B","400823"
388,"ENSG00000261373",761.202982956495,-1.03855663193976,0.176853836063291,-5.87240093320959,4.29528391793953e-09,2.00638468373031e-07,"VPS9D1-AS1","100128881"
389,"ENSG00000145911",4042.0827582209,1.05758197688262,0.180182543848062,5.86950297346461,4.37103515154877e-09,2.03652033641825e-07,"N4BP3","23138"
390,"ENSG00000161980",637.377254077348,-1.03886569911643,0.177304107637706,-5.85923086023023,4.65015866518489e-09,2.16101219609772e-07,"POLR3K","51728"
391,"ENSG00000175874",98.1195075117136,1.96462588812087,0.33536140388541,5.85823492315819,4.67812577329722e-09,2.16844888785777e-07,"CREG2","200407"
392,"ENSG00000158201",280.136633067033,-0.94183132146952,0.160850135839173,-5.85533432443736,4.7605138119999e-09,2.20100898797669e-07,"ABHD3","171586"
393,"ENSG00000005001",289.150485254465,-1.57004107623877,0.268568781503533,-5.84595524263535,5.03669467631654e-09,2.32277491892013e-07,"PRSS22","64063"
394,"ENSG00000119938",1985.49954522134,2.03390743946895,0.348332132548205,5.83898885408593,5.25185826472687e-09,2.41585480177436e-07,"PPP1R3C","5507"
395,"ENSG00000216285",170.591913728033,1.12623126851704,0.193000501786758,5.83538000207576,5.36681100925482e-09,2.46248310713252e-07,NA,NA
396,"ENSG00000154930",136.078428540246,-1.74135601283795,0.298682448309858,-5.83012501300858,5.53858669883934e-09,2.53488245782233e-07,"ACSS1","84532"
397,"ENSG00000186283",1542.42450258326,-1.24006737380612,0.212760777906879,-5.8284585439374,5.59416895634719e-09,2.55387199407649e-07,"TOR3A","64222"
398,"ENSG00000095397",947.67290477736,0.739996730823441,0.127016734656298,5.82597822897777,5.67790181042387e-09,2.57910507298552e-07,"WHRN","25861"
399,"ENSG00000181817",195.507806329202,-1.23644970543146,0.212226855099892,-5.82607561540447,5.67459127076873e-09,2.57910507298552e-07,"LSM10","84967"
400,"ENSG00000164626",105.701820290535,-1.37657033303805,0.236640168298661,-5.81714568128894,5.98609693255149e-09,2.71230052013908e-07,"KCNK5","8645"
401,"ENSG00000134780",289.872242461554,-1.45265780342112,0.249885536680879,-5.81329284886249,6.12557617692656e-09,2.76857712295803e-07,"DAGLA","747"
402,"ENSG00000144959",339.638764901669,-0.934978448048422,0.160892525561395,-5.8111987787254,6.20270595096085e-09,2.79363859772453e-07,"NCEH1","57552"
403,"ENSG00000171421",559.963711171616,-1.00252386012207,0.17252316705568,-5.81095210128226,6.21185364645214e-09,2.79363859772453e-07,"MRPL36","64979"
404,"ENSG00000267519",623.977775817433,1.13113840455416,0.194805910296067,5.80648915032944,6.3796404585647e-09,2.86199514037195e-07,NA,NA
405,"ENSG00000119946",610.694687903153,1.3190844464493,0.227327542930519,5.80257204844053,6.53053175885313e-09,2.92245327401121e-07,"CNNM1","26507"
406,"ENSG00000168209",16386.2398708776,3.23144822577445,0.557023217288904,5.80128103367447,6.58101944703449e-09,2.93779301620821e-07,"DDIT4","54541"
407,"ENSG00000159228",654.304804953242,-0.847617119901392,0.146257906399106,-5.79535931266808,6.81750588179976e-09,3.03588394598867e-07,"CBR1","873"
408,"ENSG00000134698",525.158643635458,1.22171156662396,0.210895433155501,5.79297307838403,6.91511957390439e-09,3.07180458719223e-07,"AGO4","192670"
409,"ENSG00000169727",2048.20188645031,-0.712192498914725,0.12298738917774,-5.79077662902064,7.00617022862275e-09,3.09748576471747e-07,"GPS1","2873"
410,"ENSG00000185803",2062.79845461122,-0.997710534666983,0.172305890563858,-5.79034490000341,7.02420353839595e-09,3.09748576471747e-07,"SLC52A2","79581"
411,"ENSG00000283537",41.4703497400508,2.63344338116261,0.454793152483417,5.79042003333293,7.02106198019244e-09,3.09748576471747e-07,NA,NA
412,"ENSG00000131467",2009.7917415443,-0.957570916638969,0.165651687320358,-5.78062881295677,7.44219294669036e-09,3.27384235353923e-07,"PSME3","10197"
413,"ENSG00000181744",1645.91564696139,1.64357177646964,0.284474625489545,5.7775689963253,7.57876468580211e-09,3.31781476245115e-07,"DIPK2A","205428"
414,"ENSG00000110092",21258.8086058095,0.672174616028649,0.116338663748364,5.77774055822521,7.5710431288901e-09,3.31781476245115e-07,"CCND1","595"
415,"ENSG00000180815",30.694052087011,2.7104563382457,0.470022862554229,5.76664786797042,8.08637624138549e-09,3.53150561443062e-07,"MAP3K15","389840"
416,"ENSG00000104522",1719.81179127831,-0.88244706323522,0.153138226520451,-5.76242185433285,8.29154370287914e-09,3.61240235747552e-07,"TSTA3","7264"
417,"ENSG00000130038",222.859730747205,-1.0255971192082,0.178064242599897,-5.75970281418418,8.42621590889573e-09,3.66227187368888e-07,"CRACR2A","84766"
418,"ENSG00000089775",712.558667441982,1.12352752506958,0.195258477771707,5.75405246364355,8.71290971025668e-09,3.7688013266991e-07,"ZBTB25","7597"
419,"ENSG00000166171",522.806567140646,1.09497328602562,0.190286426840854,5.75434256769871,8.69796190531001e-09,3.7688013266991e-07,"DPCD","25911"
420,"ENSG00000127423",141.40143548448,-1.31704198481783,0.229076177099507,-5.74936251116904,8.95805641485365e-09,3.86561463006685e-07,"AUNIP","79000"
421,"ENSG00000145623",1577.49362692126,0.881245181207166,0.153301204905525,5.74845567424113,9.00622490455032e-09,3.86798152061777e-07,"OSMR","9180"
422,"ENSG00000256006",57.5665602486265,2.96961995863589,0.516593520619663,5.74846536029677,9.00570908210201e-09,3.86798152061777e-07,NA,NA
423,"ENSG00000005194",726.419433673322,-0.833460772514671,0.145127423218352,-5.74295852590648,9.30365202605428e-09,3.97973994767913e-07,"CIAPIN1","57019"
424,"ENSG00000198948",198.035039835385,-1.1675184253034,0.20329995842988,-5.74283651762816,9.3103605043917e-09,3.97973994767913e-07,"MFAP3L","9848"
425,"ENSG00000228613",162.647976808838,2.28303265588457,0.397676915056913,5.7409232707356,9.41617512947966e-09,4.01550018933387e-07,NA,NA
426,"ENSG00000054793",10289.5202062041,0.67451061307862,0.117655873102948,5.73291069361601,9.87216202286114e-09,4.20007193667454e-07,"ATP9A","10079"
427,"ENSG00000005238",328.38858378002,1.10466622088985,0.192779786045515,5.73019735912065,1.00313851917039e-08,4.25781792071293e-07,"FAM214B","80256"
428,"ENSG00000168907",106.336111641821,-1.37807567891917,0.240567186248173,-5.72844410084062,1.01355939812132e-08,4.29199778774553e-07,"PLA2G4F","255189"
429,"ENSG00000172197",478.262424960978,-0.872609254781572,0.152435362757226,-5.72445421454678,1.03766786818935e-08,4.38384439232254e-07,"MBOAT1","154141"
430,"ENSG00000203780",157.969405966425,1.41707830141844,0.247596653300488,5.72333382753216,1.04453731681639e-08,4.40260333255356e-07,"FANK1","92565"
431,"ENSG00000175155",1006.98567454877,1.54236554688139,0.269979141178015,5.71290633843602,1.11062813634358e-08,4.67030727217891e-07,"YPEL2","388403"
432,"ENSG00000100591",3620.13237590703,-0.738228884610134,0.12926470022783,-5.71098593281074,1.12323531454063e-08,4.71238815757739e-07,"AHSA1","10598"
433,"ENSG00000167772",680.709240913175,3.66109258645179,0.641176618084883,5.7099596011268,1.13002994145847e-08,4.7299451868345e-07,"ANGPTL4","51129"
434,"ENSG00000211891",31.8061422783483,-2.33755082706245,0.409434095546318,-5.70922366380699,1.13492664128027e-08,4.73949549459992e-07,NA,NA
435,"ENSG00000084073",998.241996871956,-0.883232012618113,0.15475485312466,-5.70729766973213,1.14783940928988e-08,4.78240033424591e-07,"ZMPSTE24","10269"
436,"ENSG00000113739",18348.2456565491,1.44305443790052,0.252895795602237,5.70612269161723,1.1557870107963e-08,4.80446875772296e-07,"STC2","8614"
437,"ENSG00000245532",13626.2978916554,1.49634532388391,0.262387848428753,5.70279962599039,1.17855494350895e-08,4.88790155518449e-07,"NEAT1","283131"
438,"ENSG00000248485",32.3784816484689,2.50985876254362,0.440570737618826,5.69683491942468,1.22052000736476e-08,5.05038918115956e-07,"PCP4L1","654790"
439,"ENSG00000174640",69.9422183662933,2.23427129554725,0.392536287840474,5.6918847117015,1.25644682991966e-08,5.18720782356809e-07,"SLCO2A1","6578"
440,"ENSG00000005483",3207.66542910546,1.30841841493777,0.230118185370105,5.68585404423128,1.30160527079273e-08,5.36143043814715e-07,"KMT2E","55904"
441,"ENSG00000175727",4863.52007316834,0.908536216824751,0.159974828963557,5.67924480814241,1.35290730636101e-08,5.54753213133191e-07,"MLXIP","22877"
442,"ENSG00000030110",595.230748313705,-1.12795958849932,0.198598375713254,-5.67960127794766,1.35009090272296e-08,5.54753213133191e-07,"BAK1","578"
443,"ENSG00000074657",442.781336490232,0.979639248956404,0.172642193358746,5.67439065675409,1.3918318331226e-08,5.69425736873904e-07,"ZNF532","55205"
444,"ENSG00000137936",428.146006120026,1.3394791943573,0.236178030777985,5.67148091609102,1.41568373914262e-08,5.77879551536504e-07,"BCAR3","8412"
445,"ENSG00000179348",514.815246578461,-1.17307800993858,0.206992267746052,-5.66725522026632,1.45103129874017e-08,5.90977331648691e-07,"GATA2","2624"
446,"ENSG00000127561",366.647148563897,0.863881231825581,0.152506010145156,5.66457171755613,1.47392207228914e-08,5.98954341662968e-07,"SYNGR3","9143"
447,"ENSG00000213672",1017.02240258894,1.25335906737957,0.221292149846333,5.66382073765342,1.48039063722456e-08,6.00237134430825e-07,"NCKIPSD","51517"
448,"ENSG00000256269",810.40758149061,-0.813505813325964,0.143684917655491,-5.66173420704102,1.49850804748527e-08,6.06226782424621e-07,"HMBS","3145"
449,"ENSG00000260009",37.7514304572979,2.61069287344062,0.461531506931088,5.65658646102015,1.54413208691006e-08,6.23292871785254e-07,"LINC02130","105447648"
450,"ENSG00000023445",75.2144024302796,2.71958270116502,0.480962361529996,5.6544605538648,1.56336495629443e-08,6.29653921508449e-07,"BIRC3","330"
451,"ENSG00000075426",6713.94471236708,1.25735365931403,0.222469387893135,5.65180527182469,1.58771402249043e-08,6.3804277036844e-07,"FOSL2","2355"
452,"ENSG00000176399",261.352357551192,1.44154452221872,0.255272863061107,5.64707311592945,1.63202433887214e-08,6.5295384365825e-07,"DMRTA1","63951"
453,"ENSG00000151748",980.009250886055,1.01193391790395,0.17918785896072,5.64733528138072,1.62953839511756e-08,6.5295384365825e-07,"SAV1","60485"
454,"ENSG00000106789",320.538398721992,-0.969111909081431,0.17165943665512,-5.64554986294442,1.6465413889889e-08,6.57310928062442e-07,"CORO2A","7464"
455,"ENSG00000203883",39.8565813543903,-2.57285469434821,0.455910143657081,-5.64333724560296,1.6678518973162e-08,6.64354896416678e-07,"SOX18","54345"
456,"ENSG00000103222",5336.17455245522,1.00486071908828,0.178163517069623,5.64010374074285,1.69947741781187e-08,6.75467735096982e-07,"ABCC1","4363"
457,"ENSG00000234678",147.208045131291,1.26230575332443,0.224173214830641,5.63093924614534,1.79230859211338e-08,7.09253295272117e-07,NA,NA
458,"ENSG00000168447",284.898994387349,1.66106023568904,0.294983981805883,5.63101842181422,1.79148588757914e-08,7.09253295272117e-07,"SCNN1B","6338"
459,"ENSG00000064763",44.3949225287542,-1.93312832410375,0.343852117547732,-5.62197591770073,1.8878558708596e-08,7.45435725565564e-07,"FAR2","55711"
460,"ENSG00000221914",2282.26116362202,1.3315792188691,0.236886547142036,5.62116859287366,1.89670061793346e-08,7.47300043465784e-07,"PPP2R2A","5520"
461,"ENSG00000163516",2222.16767633682,1.38636560182329,0.24668313998921,5.62002576213327,1.90928986485142e-08,7.50628405869136e-07,"ANKZF1","55139"
462,"ENSG00000168883",1466.97381831132,-0.730585658944147,0.130067893408936,-5.61695618954306,1.94350675203786e-08,7.62426761340565e-07,"USP39","10713"
463,"ENSG00000135111",280.212728365834,1.63161713012254,0.290714857338664,5.61243118105179,1.99503562534508e-08,7.80950878482813e-07,"TBX3","6926"
464,"ENSG00000023572",386.248365635402,-0.799071503822094,0.142467291031705,-5.60880675160915,2.03726349249788e-08,7.94638457085798e-07,"GLRX2","51022"
465,"ENSG00000203635",260.99399883296,2.37432484614602,0.423330515494059,5.60867870197121,2.03877114624198e-08,7.94638457085798e-07,NA,NA
466,"ENSG00000240875",123.855029787349,1.58056195145416,0.281849283297831,5.60782675393209,2.0488295777723e-08,7.96845220333586e-07,"LINC00886","730091"
467,"ENSG00000165061",31.3426351042761,3.18130749232404,0.567725630744012,5.60360026049008,2.09944583172786e-08,8.14782789169932e-07,"ZMAT4","79698"
468,"ENSG00000189306",682.310489838188,-0.92725125253983,0.165664172516134,-5.59717432234496,2.17873609687916e-08,8.43748141449528e-07,"RRP7A","27341"
469,"ENSG00000169738",1301.42926743511,-0.858607365130623,0.153432873267317,-5.59598048871003,2.19378374239705e-08,8.47764105484095e-07,"DCXR","51181"
470,"ENSG00000172061",74.0147176299821,1.79644867197559,0.321577395483334,5.58636489133669,2.31871784893205e-08,8.94137070086052e-07,"LRRC15","131578"
471,"ENSG00000064652",423.117565012052,-1.04225048351662,0.186661247591189,-5.58364683064413,2.35526751672291e-08,9.06302939980595e-07,"SNX24","28966"
472,"ENSG00000146826",489.102476095724,-1.03476468304346,0.185387290534274,-5.58163766276175,2.3826435487022e-08,9.14894738912685e-07,"MAP11","55262"
473,"ENSG00000139629",2028.83645318704,-0.777196664170425,0.139278686330751,-5.58015504486296,2.40304282596958e-08,9.20776917079759e-07,"GALNT6","11226"
474,"ENSG00000214530",7296.37114591678,-0.7502334674153,0.134562617782867,-5.57534833801979,2.47035045674918e-08,9.44570288567977e-07,"STARD10","10809"
475,"ENSG00000172175",566.263781871428,0.819507903067025,0.147185146595701,5.56787095723803,2.57870676138428e-08,9.83925923017445e-07,"MALT1","10892"
476,"ENSG00000105855",167.399890155648,1.11983660732779,0.201177534737124,5.56640983194801,2.60041241708973e-08,9.90123416960805e-07,"ITGB8","3696"
477,"ENSG00000213918",2097.95834571053,1.46927333962777,0.264244240806249,5.56028519351941,2.69334163929367e-08,1.02335689456097e-06,"DNASE1","1773"
478,"ENSG00000131979",651.033161786666,-0.797682691740371,0.143512161824924,-5.55829332926845,2.7242527843072e-08,1.0329363485938e-06,"GCH1","2643"
479,"ENSG00000067840",556.158874809731,0.807941906835519,0.145389960232367,5.55706807776987,2.74343780855498e-08,1.03803897374218e-06,"PDZD4","57595"
480,"ENSG00000113580",845.67858107265,1.7090559404036,0.308172739391283,5.54577262018506,2.92658948069554e-08,1.10503141141929e-06,"NR3C1","2908"
481,"ENSG00000148053",20.5383885627587,3.06084334381712,0.552031818088722,5.54468645378913,2.94481385551081e-08,1.10791433265509e-06,"NTRK2","4915"
482,"ENSG00000170571",1716.5169377829,-0.712155437829344,0.128441514628876,-5.54458922325134,2.94645060880465e-08,1.10791433265509e-06,"EMB","133418"
483,"ENSG00000185022",166.005919639823,2.34361228870779,0.422809246771586,5.54295419649108,2.97410679648979e-08,1.1159981693495e-06,"MAFF","23764"
484,"ENSG00000121104",408.504143238363,0.83647003282966,0.151035768531466,5.53822475935819,3.05552976355149e-08,1.1441822610456e-06,"FAM117A","81558"
485,"ENSG00000105373",4310.6731587384,0.816469342343302,0.147434940892644,5.53782798975597,3.06245811576754e-08,1.14441218330249e-06,"NOP53","29997"
486,"ENSG00000013588",6260.2073676228,1.1544350244791,0.208582576755973,5.53466661709576,3.118208870913e-08,1.1628480982804e-06,"GPRC5A","9052"
487,"ENSG00000168404",171.892967441347,-1.26871734155327,0.229329620919235,-5.53228726610978,3.16081681011054e-08,1.17631712251424e-06,"MLKL","197259"
488,"ENSG00000156170",517.314412756317,-0.77690722871997,0.140541430369371,-5.52795874268607,3.23978212756352e-08,1.20323383770412e-06,"NDUFAF6","137682"
489,"ENSG00000108639",3689.96906751007,-0.736607017428814,0.133320044443903,-5.52510329936739,3.29291809084906e-08,1.22046722860017e-06,"SYNGR2","9144"
490,"ENSG00000100593",53.4670158627709,3.04181615421228,0.550667642153879,5.52386942932498,3.31613943993666e-08,1.22418320919512e-06,"ISM2","145501"
491,"ENSG00000182240",1355.00075903961,0.751115956439881,0.135976822826331,5.52385282158858,3.31645307721696e-08,1.22418320919512e-06,"BACE2","25825"
492,"ENSG00000181588",2061.59515454396,0.966732606622098,0.175058770855694,5.52233173977329,3.34530105416813e-08,1.23232187613299e-06,"MEX3D","399664"
493,"ENSG00000185033",3628.33577267059,1.47476813723715,0.267108173917008,5.52123926276916,3.36617038998334e-08,1.23749436405797e-06,"SEMA4B","10509"
494,"ENSG00000155111",2281.21215912168,0.866019158673491,0.157001928970402,5.51597782493967,3.46845994607089e-08,1.27251757211718e-06,"CDK19","23097"
495,"ENSG00000108179",2236.85927683021,-0.710537018054597,0.128824888495678,-5.51552596980075,3.47738387672052e-08,1.273214250135e-06,"PPIF","10105"
496,"ENSG00000125968",3117.75859637368,0.963909817518446,0.174858019286005,5.51252851573158,3.5371485935366e-08,1.29248550623503e-06,"ID1","3397"
497,"ENSG00000247077",2208.96479963099,-0.755372889210255,0.13720564191707,-5.50540691079465,3.68316542371925e-08,1.34313259838003e-06,"PGAM5","192111"
498,"ENSG00000010072",269.789454676745,-1.06857411052964,0.194308195891758,-5.49937744841652,3.81134493809551e-08,1.38458260092471e-06,"SPRTN","83932"
499,"ENSG00000161277",213.479757716095,1.52845817960267,0.277934734287565,5.49934207942952,3.81210945630892e-08,1.38458260092471e-06,"THAP8","199745"
500,"ENSG00000023608",186.507376056948,1.70392744929806,0.310128363310909,5.49426512011688,3.92340713278823e-08,1.42215661749308e-06,"SNAPC1","6617"
501,"ENSG00000254858",247.247324078169,-1.65239999821734,0.300906469260654,-5.49140735417684,3.98743475155397e-08,1.44248038796735e-06,"MPV17L2","84769"
502,"ENSG00000235587",35.6481806930743,2.06364564335749,0.375828410896565,5.49092506985974,3.99833968198966e-08,1.44354399195977e-06,NA,NA
503,"ENSG00000186205",523.281571252297,-1.06609329047945,0.194289769911357,-5.48713033612547,4.08515721139234e-08,1.47195604968737e-06,"MARC1","64757"
504,"ENSG00000182836",31.0603879172319,2.55033930583014,0.464892915017274,5.48586399888537,4.11453369338202e-08,1.4795993781519e-06,"PLCXD3","345557"
505,"ENSG00000112406",733.108119134949,1.0178321064879,0.185595131752728,5.48415304256996,4.15454996515401e-08,1.49103096175151e-06,"HECA","51696"
506,"ENSG00000172243",34.8415166932675,2.05655622608828,0.375068567101437,5.48314736684423,4.17824677686351e-08,1.49657202734929e-06,"CLEC7A","64581"
507,"ENSG00000160688",774.392625285174,-1.10190300368377,0.201001195249408,-5.48207189671931,4.20373316461533e-08,1.50273096401358e-06,"FLAD1","80308"
508,"ENSG00000106415",1023.31393062621,1.23179029415531,0.225002317790204,5.47456713447662,4.38582349789453e-08,1.56473750149292e-06,"GLCCI1","113263"
509,"ENSG00000101474",2180.99042502877,-0.747779155090284,0.136638524774641,-5.47268170761946,4.43275859685426e-08,1.57435219445906e-06,"APMAP","57136"
510,"ENSG00000274512",96.6374047183227,1.497475459746,0.27363911123031,5.47244673107289,4.43864202917034e-08,1.57435219445906e-06,"TBC1D3","729873"
511,"ENSG00000166828",181.867718559519,2.31048467199447,0.422203813449332,5.47243913577714,4.43883232933447e-08,1.57435219445906e-06,"SCNN1G","6340"
512,"ENSG00000204394",2518.71648810738,-0.78386535714421,0.143287173315797,-5.47058985814883,4.48540217118791e-08,1.5877622841916e-06,"VARS","7407"
513,"ENSG00000171045",354.890796401201,0.906400978216664,0.165750580762758,5.46846336251463,4.53953872081495e-08,1.60379336795419e-06,"TSNARE1","203062"
514,"ENSG00000189180",1536.58354762913,0.785315470076175,0.143675610363543,5.46589270154544,4.60582895449598e-08,1.62404754807948e-06,"ZNF33A","7581"
515,"ENSG00000170545",563.130780213078,-0.849453355237819,0.155456550797928,-5.46424934091064,4.64869736997192e-08,1.63598041035672e-06,"SMAGP","57228"
516,"ENSG00000162981",572.610248529717,1.03452463657124,0.189354474482347,5.46342852155673,4.67025371147514e-08,1.64038136175921e-06,"LRATD1","151354"
517,"ENSG00000115866",3324.5614311611,0.976288928311958,0.178744485103955,5.4619247566948,4.70999719727417e-08,1.65114099039453e-06,"DARS","1615"
518,"ENSG00000101236",1200.62528057106,1.09475800465512,0.200575127861614,5.45809451214929,4.81271475365014e-08,1.68192459756762e-06,"RNF24","11237"
519,"ENSG00000197956",475.09655377002,1.2241782120953,0.224303253587522,5.45769262155457,4.82361748250596e-08,1.68192459756762e-06,"S100A6","6277"
520,"ENSG00000106541",4535.86901185143,-0.678227683297024,0.124271744210346,-5.45761780046344,4.82564991577555e-08,1.68192459756762e-06,"AGR2","10551"
521,"ENSG00000183111",221.146327797003,1.22399170432571,0.224599599996878,5.44966110510758,5.04658906595898e-08,1.75555432306028e-06,"ARHGEF37","389337"
522,"ENSG00000136827",1259.13754393822,-0.690506938105242,0.126737639623991,-5.44831780167168,5.08484429844045e-08,1.76369227208704e-06,"TOR1A","1861"
523,"ENSG00000087263",572.323045366816,-0.926945356083171,0.17013925490901,-5.44815690287877,5.08944525657427e-08,1.76369227208704e-06,"OGFOD1","55239"
524,"ENSG00000110171",381.34531182644,-1.21633933885981,0.22355130446679,-5.44098519917382,5.29867168434633e-08,1.82920239251606e-06,"TRIM3","10612"
525,"ENSG00000159860",18.690722181673,3.61713224377211,0.664754728187736,5.44130352202712,5.28921071934591e-08,1.82920239251606e-06,NA,NA
526,"ENSG00000059378",211.929956440986,-1.32892199569874,0.244297204183436,-5.43977570329004,5.33476923648279e-08,1.83816269281395e-06,"PARP12","64761"
527,"ENSG00000226510",23.6673203857772,3.42604299423625,0.630146274747274,5.43690113158297,5.42152011538438e-08,1.8645091189986e-06,"UPK1A-AS1","100862728"
528,"ENSG00000065923",1664.88210815169,0.6906549838541,0.127066222835109,5.43539398940306,5.46754845131681e-08,1.8767774267361e-06,"SLC9A7","84679"
529,"ENSG00000138834",2009.82893380251,0.769847132608955,0.141650735357327,5.43482623416634,5.48498579223595e-08,1.87920382794866e-06,"MAPK8IP3","23162"
530,"ENSG00000175105",1556.91424855155,1.50716808411608,0.277438740159196,5.43243558290113,5.55900240638611e-08,1.90096904930834e-06,"ZNF654","55279"
531,"ENSG00000167695",546.606024868392,0.826716217238817,0.152218558110501,5.43111318029088,5.60035996676268e-08,1.91150516078356e-06,"FAM57A","79850"
532,"ENSG00000130881",1091.93424607414,-0.813923023601604,0.14996677828334,-5.42735553112847,5.71951278300512e-08,1.94850469321776e-06,"LRP3","4037"
533,"ENSG00000137364",244.170623402213,-0.94955025710219,0.175014233988629,-5.42556016994528,5.77730632434648e-08,1.96450093475527e-06,"TPMT","7172"
534,"ENSG00000188488",77.2935327065513,-1.74186055266549,0.32118116482145,-5.42329608161744,5.85099560847938e-08,1.98583229228615e-06,"SERPINA5","5104"
535,"ENSG00000100036",85.1037853494817,-1.42764425208061,0.263420972696609,-5.41963017396068,5.97224506246533e-08,2.02319569181536e-06,"SLC35E4","339665"
536,"ENSG00000167703",604.72118568787,-0.922157106193977,0.170190762487745,-5.41837343410678,6.01436924286963e-08,2.03366470443599e-06,"SLC43A2","124935"
537,"ENSG00000166908",2032.16342210543,-0.688586434654834,0.127154423414253,-5.41535572389415,6.11669767343574e-08,2.06441394103071e-06,"PIP4K2C","79837"
538,"ENSG00000182325",765.152241734652,-1.05884143679223,0.195655552941221,-5.41176276816598,6.24073318997473e-08,2.09262895979192e-06,"FBXL6","26233"
539,"ENSG00000172461",743.025317093566,0.771237723908778,0.142515710111135,5.41159794458703,6.24648128033232e-08,2.09262895979192e-06,"FUT9","10690"
540,"ENSG00000129422",1680.74031821434,1.01911525316865,0.188291673303358,5.41242868199884,6.21756211231389e-08,2.09262895979192e-06,"MTUS1","57509"
541,"ENSG00000105290",325.41399791538,0.884341147477406,0.163397370798139,5.41221161122549,6.22510611520086e-08,2.09262895979192e-06,"APLP1","333"
542,"ENSG00000136944",1226.63727161931,-0.715783009584371,0.132507630016882,-5.40182485712845,6.59663424117056e-08,2.20585606987039e-06,"LMX1B","4010"
543,"ENSG00000198467",241.930895439925,1.12539043824796,0.208551067587495,5.39623436727704,6.80540411950507e-08,2.27147595325801e-06,"TPM2","7169"
544,"ENSG00000261236",2074.64798641255,-0.884303069337374,0.163896802892317,-5.3954869999409,6.83379407267579e-08,2.27675889288926e-06,"BOP1","23246"
545,"ENSG00000164603",783.620651798778,1.51103952059954,0.28009322668234,5.39477351343896,6.8610040299844e-08,2.28163003742087e-06,"BMT2","154743"
546,"ENSG00000159199",697.74591169095,-0.813496367427114,0.150991517197553,-5.38769582904952,7.13666979068879e-08,2.36462528860043e-06,"ATP5MC1","516"
547,"ENSG00000183044",2376.34113499075,-0.702940684331648,0.130469361239001,-5.38778359651783,7.13318657670371e-08,2.36462528860043e-06,"ABAT","18"
548,"ENSG00000180758",841.08032287353,1.06103776753191,0.196951649484818,5.38730074263075,7.15236993536433e-08,2.36550278665225e-06,"GPR157","80045"
549,"ENSG00000125895",27.8486029943292,2.83862851384785,0.527157268954257,5.38478492287311,7.25313248726856e-08,2.39445852821959e-06,"TMEM74B","55321"
550,"ENSG00000166197",4082.5189984042,-0.679909032681199,0.126311601995431,-5.38279161961538,7.3339423596183e-08,2.41673402410404e-06,"NOLC1","9221"
551,"ENSG00000162194",347.444434370364,1.52189051966349,0.282831396985702,5.38091080369138,7.41099108090363e-08,2.43769151270957e-06,"LBHD1","79081"
552,"ENSG00000226167",256.949768989419,1.2330421280051,0.229188145811833,5.38004321138599,7.44679618603403e-08,2.44503141441451e-06,"AP4B1-AS1","100287722"
553,"ENSG00000154783",18.5419572436071,3.79977429629726,0.706684975960152,5.37689978640712,7.577932326065e-08,2.48358852581559e-06,"FGD5","152273"
554,"ENSG00000101955",44.3908223916015,1.91432597956951,0.356139748767693,5.37521011398874,7.64934275852522e-08,2.50246729522583e-06,"SRPX","8406"
555,"ENSG00000100744",808.005167614285,-0.822085912964828,0.152995225202223,-5.37327823059986,7.73178837582696e-08,2.52488166708987e-06,"GSKIP","51527"
556,"ENSG00000148344",183.919448962277,-0.966604533072055,0.179929352857248,-5.37213366092044,7.78103964134564e-08,2.53639500826886e-06,"PTGES","9536"
557,"ENSG00000152518",9223.52980767159,1.13083056323067,0.210646571505954,5.36837867878001,7.9447606170173e-08,2.58511384960182e-06,"ZFP36L2","678"
558,"ENSG00000172115",2390.49290144022,-0.835756275718079,0.155692372942015,-5.36799754493651,7.96156371187635e-08,2.58593872247396e-06,"CYCS","54205"
559,"ENSG00000133639",4271.56990388148,1.61890992298395,0.302189324701201,5.35727039525533,8.44886315588261e-08,2.73930582893053e-06,"BTG1","694"
560,"ENSG00000064787",962.963696991861,1.11221690481359,0.207682740281201,5.35536512715334,8.53838174779944e-08,2.76338626423423e-06,"BCAS1","8537"
561,"ENSG00000117139",11273.7077136807,0.941020244826133,0.175902928680172,5.34965649456072,8.81213316652648e-08,2.84690020517158e-06,"KDM5B","10765"
562,"ENSG00000133937",61.2217236795649,-1.62635210457307,0.304120371653284,-5.34772496736001,8.90666705713853e-08,2.87232088511706e-06,"GSC","145258"
563,"ENSG00000130164",4347.90032148232,0.813546642866167,0.15214739132343,5.34709557482163,8.93768269094e-08,2.87720357176903e-06,"LDLR","3949"
564,"ENSG00000186832",158.781661484206,2.20975795004329,0.413292734422983,5.34671375999008,8.95654895347043e-08,2.8781647736294e-06,"KRT16","3868"
565,"ENSG00000227038",52.5761838110399,2.89207843927153,0.541159544443477,5.34422513465176,9.08046511073093e-08,2.9128203480865e-06,NA,NA
566,"ENSG00000242485",853.528629093183,-0.722446184811525,0.135197875665094,-5.34362083174397,9.11080470744636e-08,2.91738912575544e-06,"MRPL20","55052"
567,"ENSG00000135002",701.683558179398,-0.828127297051523,0.155032529335868,-5.34163572379986,9.21116119768241e-08,2.94432249641615e-06,"RFK","55312"
568,"ENSG00000172164",62.3207612783108,2.22904496454097,0.417521588807181,5.3387537897361,9.35876335274325e-08,2.98098817232194e-06,"SNTB1","6641"
569,"ENSG00000170185",967.143911095392,-0.73384026218102,0.137454476397365,-5.33878765839224,9.35701550061178e-08,2.98098817232194e-06,"USP38","84640"
570,"ENSG00000131844",6171.23620856237,0.683832827056596,0.128106289230068,5.33801135889972,9.39715731466725e-08,2.98796630124613e-06,"MCCC2","64087"
571,"ENSG00000104946",1108.13928090675,0.885464717519846,0.165903245154195,5.33723566827685,9.43743413694559e-08,2.99551762343261e-06,"TBC1D17","79735"
572,"ENSG00000198797",37.9453113527164,-2.0634085083278,0.386838151248502,-5.33403569856862,9.60536265173416e-08,3.04348938286766e-06,"BRINP2","57795"
573,"ENSG00000162006",46.1157248803452,3.22590731620226,0.605723107955706,5.32571281140252,1.00557905059393e-07,3.18064829196585e-06,NA,NA
574,"ENSG00000160179",309.792782877566,-1.00240687982034,0.188232916187396,-5.32535382293282,1.00756716544805e-07,3.18138454818476e-06,"ABCG1","9619"
575,"ENSG00000136830",10667.9828156759,0.585587334317207,0.110061054701264,5.32056807838751,1.03443729797054e-07,3.26054636320314e-06,"NIBAN2","64855"
576,"ENSG00000170606",3551.96111802039,-0.808454078444694,0.152001936277749,-5.3187090785964,1.04506080853323e-07,3.28831286351672e-06,"HSPA4","3308"
577,"ENSG00000109736",2079.27657432233,0.642304794746225,0.120773457963142,5.31826119396403,1.04763604885142e-07,3.29070290283936e-06,"MFSD10","10227"
578,"ENSG00000279744",67.211641717082,2.32539379515686,0.437640703265236,5.31347696365331,1.07553037824027e-07,3.37247622408765e-06,NA,NA
579,"ENSG00000162377",422.283593438102,-0.947499881099715,0.178337274826087,-5.31296601915504,1.07855156275384e-07,3.37610855325572e-06,"COA7","65260"
580,"ENSG00000140280",242.814620291931,-1.12557756176896,0.211979788559317,-5.30983434514561,1.09724919988401e-07,3.42871456874101e-06,"LYSMD2","256586"
581,"ENSG00000198133",270.548420133833,-1.57774839628832,0.297456324653067,-5.30413464271939,1.13208734204422e-07,3.53148898230798e-06,"TMEM229B","161145"
582,"ENSG00000170315",9465.30462514577,-0.699150319046454,0.132047727727861,-5.29467890948749,1.19225712935251e-07,3.71279522549569e-06,"UBB","7314"
583,"ENSG00000167508",2886.36973069856,0.758294681801699,0.143353959682151,5.28966680434232,1.22539384191683e-07,3.80291746419532e-06,"MVD","4597"
584,"ENSG00000170921",9126.69044358214,1.46330727042218,0.276619947309808,5.28995571235253,1.22345981198729e-07,3.80291746419532e-06,"TANC2","26115"
585,"ENSG00000147669",838.349727165625,-0.783570355716274,0.148217814618469,-5.28661387791529,1.24601260006179e-07,3.86029613051622e-06,"POLR2K","5440"
586,"ENSG00000178802",1130.08396119455,0.936614576411061,0.177277796284747,5.2833157679073,1.26866440402661e-07,3.92376683593486e-06,"MPI","4351"
587,"ENSG00000188559",1649.35104177751,0.639680142308991,0.121083871692422,5.28295084529432,1.27119507813404e-07,3.92489601296444e-06,"RALGAPA2","57186"
588,"ENSG00000185630",2227.01994486336,-0.71690880837036,0.135719166681372,-5.2822959785293,1.27574871509993e-07,3.93225675382161e-06,"PBX1","5087"
589,"ENSG00000182718",9710.37334840779,0.927275475330901,0.175589478666109,5.28092846094812,1.28530873382599e-07,3.95499753681872e-06,"ANXA2","302"
590,"ENSG00000197150",763.992719787358,-0.730464840384038,0.13844091943984,-5.27636513351433,1.31771408795643e-07,4.04783900510547e-06,"ABCB8","11194"
591,"ENSG00000166484",680.960441562382,1.21393981920065,0.230284278534923,5.27148369364934,1.35325312727311e-07,4.14997625697087e-06,"MAPK7","5598"
592,"ENSG00000143942",102.160184282939,-1.81147422085448,0.343722201086242,-5.27016938425799,1.36297921152079e-07,4.1709149064447e-06,"CHAC2","494143"
593,"ENSG00000183508",330.68680252914,-1.14875423092184,0.217982411657955,-5.26994000196859,1.3646835905549e-07,4.1709149064447e-06,"TENT5C","54855"
594,"ENSG00000129474",1027.67577367919,0.66915771616077,0.127172983691821,5.26179143348831,1.42658541379624e-07,4.35276667334059e-06,"AJUBA","84962"
595,"ENSG00000143333",169.88593979031,-1.82120505693157,0.346521856874352,-5.25567152779032,1.47485319045466e-07,4.49247718047064e-06,"RGS16","6004"
596,"ENSG00000228612",57.3149795593661,2.5965301420496,0.494093805313876,5.25513599669629,1.47915129421274e-07,4.49800974099191e-06,NA,NA
597,"ENSG00000198363",2388.65416691378,1.16459340676712,0.221775113280263,5.25123576555405,1.5108214893853e-07,4.58662121836168e-06,"ASPH","444"
598,"ENSG00000133138",91.6086265352422,1.36931713735164,0.260846210058252,5.24951900602982,1.52496866117301e-07,4.62182809617051e-06,"TBC1D8B","54885"
599,"ENSG00000136463",1200.2360720516,-0.76413699460832,0.145695517679328,-5.24475293941552,1.5649188263932e-07,4.73498978456599e-06,"TACO1","51204"
600,"ENSG00000256087",291.898902800873,0.928216679607354,0.177180911016635,5.23880746679425,1.61617537927084e-07,4.88192709565078e-06,"ZNF432","9668"
601,"ENSG00000171914",364.600213604532,-0.864411470030653,0.165017852893333,-5.23829061446707,1.6207071306728e-07,4.88747022234838e-06,"TLN2","83660"
602,"ENSG00000149483",550.173542741035,-1.01649175384307,0.194130181059652,-5.23613457884083,1.63974409734067e-07,4.93666478740901e-06,"TMEM138","51524"
603,"ENSG00000183665",818.911569810339,-0.851446427391875,0.162722522140057,-5.23250510251448,1.6722803542761e-07,5.02627017262024e-06,"TRMT12","55039"
604,"ENSG00000163644",786.830735298725,0.862791492142643,0.165072326054186,5.22674825494023,1.72517135005721e-07,5.17665654775444e-06,"PPM1K","152926"
605,"ENSG00000186174",10805.2680970892,0.82460877211912,0.157784354154939,5.22617579249577,1.73051839397818e-07,5.18411824338191e-06,"BCL9L","283149"
606,"ENSG00000104524",968.00942091931,-1.33516206941655,0.255514344282366,-5.22538988238203,1.73788523502544e-07,5.19759603953812e-06,"PYCR3","65263"
607,"ENSG00000196498",15352.3692560632,0.848935188475562,0.162491507192431,5.22448959421741,1.74636147682942e-07,5.21434191203566e-06,"NCOR2","9612"
608,"ENSG00000183036",315.098471366694,-0.985001349994966,0.188918762815588,-5.21388842121768,1.84922724067549e-07,5.51240041282936e-06,"PCP4","5121"
609,"ENSG00000066697",1480.25769481583,1.67786768887329,0.322092339495015,5.20927536340632,1.89579579534513e-07,5.64193809439001e-06,"MSANTD3","91283"
610,"ENSG00000103145",715.708272993004,0.881154692379598,0.169216662130258,5.20725725993407,1.91652301800171e-07,5.69427265217426e-06,"HCFC1R1","54985"
611,"ENSG00000171843",935.581074848439,1.11339691188162,0.214103198608894,5.2002815423392,1.98986875521681e-07,5.90251740090827e-06,"MLLT3","4300"
612,"ENSG00000130810",116.374413198848,1.3040999741734,0.250863136488849,5.19845200225889,2.00954998002169e-07,5.95115748985509e-06,"PPAN","56342"
613,"ENSG00000179958",2239.22039241994,-0.643401234046888,0.123822866605597,-5.1961422932992,2.03466541971458e-07,6.00590815421939e-06,"DCTPP1","79077"
614,"ENSG00000181126",22.8746250163497,2.74928595847961,0.529076624008939,5.19638523744939,2.03200947051195e-07,6.00590815421939e-06,"HLA-V","352962"
615,"ENSG00000105204",905.671987317145,1.14560967818816,0.22053503944952,5.19468326234109,2.05068676840263e-07,6.04335723423241e-06,"DYRK1B","9149"
616,"ENSG00000101361",1910.15343257571,-0.907453342775438,0.175007351948801,-5.18522983560666,2.15748631423347e-07,6.34777304531937e-06,"NOP56","10528"
617,"ENSG00000117877",524.522183012442,-0.936819382252048,0.180721179982606,-5.18378300950787,2.17429886022058e-07,6.38501353856536e-06,"CD3EAP","10849"
618,"ENSG00000130305",858.546203594974,-0.800836673387463,0.154496231145857,-5.18353533576756,2.17718956457371e-07,6.38501353856536e-06,"NSUN5","55695"
619,"ENSG00000149573",1357.5204091374,0.864834489607675,0.166945392379518,5.18034356792333,2.21477595308375e-07,6.48474949494183e-06,"MPZL2","10205"
620,"ENSG00000174945",2324.68911082517,0.608936381871941,0.117567008128625,5.17948352658366,2.22501059358877e-07,6.50420838680692e-06,"AMZ1","155185"
621,"ENSG00000132768",510.848426221823,-0.865328077925831,0.167158294471957,-5.17669841427464,2.25846848886626e-07,6.59138210824672e-06,"DPH2","1802"
622,"ENSG00000101040",6517.825293932,0.740818038870897,0.143122596099684,5.17610816921545,2.26562134459516e-07,6.60162721052134e-06,"ZMYND8","23613"
623,"ENSG00000283973",16.4772733482031,4.05642249790847,0.783881769594322,5.17478866743867,2.28169091147112e-07,6.63777946701485e-06,NA,NA
624,"ENSG00000005882",353.364309912038,-0.837570591382135,0.161865702720972,-5.17447845530291,2.28548479149265e-07,6.63816127580333e-06,"PDK2","5164"
625,"ENSG00000089876",1926.88169484568,0.958692452344639,0.185410716687469,5.17064207221974,2.33291030145276e-07,6.76506660856478e-06,"DHX32","55760"
626,"ENSG00000100100",250.493620178506,1.57382508827297,0.30446151385439,5.16920864101615,2.35087328943509e-07,6.80626637343794e-06,"PIK3IP1","113791"
627,"ENSG00000120708",488.128513532419,1.68818062534559,0.32672939863675,5.16690763790884,2.37998797382005e-07,6.8795697029529e-06,"TGFBI","7045"
628,"ENSG00000137124",586.543287702052,-0.952926950084044,0.184565581379208,-5.16308047775258,2.42918637934128e-07,7.01060094572951e-06,"ALDH1B1","219"
629,"ENSG00000167861",2961.05083902421,-0.810431423826653,0.156986420069099,-5.16243012274524,2.43764382084576e-07,7.02382458012855e-06,"HID1","283987"
630,"ENSG00000152700",988.739227372804,-0.78900794265206,0.152904303999957,-5.16014214127209,2.46762418378026e-07,7.09892392171959e-06,"SAR1B","51128"
631,"ENSG00000118804",60.1803451272428,2.21312234104023,0.429078562190899,5.15784878587247,2.49803227709186e-07,7.17501378605592e-06,"STBD1","8987"
632,"ENSG00000198719",447.509721230675,1.68734157833825,0.327606824107981,5.15050803026646,2.59781808312826e-07,7.44981881940136e-06,"DLL1","28514"
633,"ENSG00000169783",64.2738635970274,-1.64292480153924,0.319108812572154,-5.14847831464308,2.62608139061519e-07,7.5189730052938e-06,"LINGO1","84894"
634,"ENSG00000105048",934.852422389902,0.761120278046101,0.14793909329253,5.14482183922195,2.67774815262259e-07,7.65321520458733e-06,"TNNT1","7138"
635,"ENSG00000198722",950.772954589846,-0.777293503571042,0.151090225397058,-5.14456512013503,2.68141230132032e-07,7.65321520458733e-06,"UNC13B","10497"
636,"ENSG00000140443",19066.8329929171,0.9851914150779,0.191522553290848,5.14399687216877,2.68954012958705e-07,7.66434360198673e-06,"IGF1R","3480"
637,"ENSG00000100504",1044.58152901401,0.927786120321484,0.180594561299116,5.13739790194903,2.78568722184614e-07,7.91344752488078e-06,"PYGL","5836"
638,"ENSG00000161243",247.220138468588,-1.09090206110765,0.212335234881585,-5.13764030598136,2.78209739597027e-07,7.91344752488078e-06,"FBXO27","126433"
639,"ENSG00000011258",1269.09099570195,0.614984147828277,0.119749411911582,5.13559221720734,2.81256922073618e-07,7.96826893883897e-06,"MBTD1","54799"
640,"ENSG00000157483",711.055281411336,1.07916430694326,0.210137652625436,5.13551138246908,2.81377848204422e-07,7.96826893883897e-06,"MYO1E","4643"
641,"ENSG00000101400",342.878310270003,0.811487214244569,0.158063210621601,5.13394110529138,2.83736917468584e-07,8.02253961341751e-06,"SNTA1","6640"
642,"ENSG00000115762",2895.48772867925,-0.630069844458077,0.122752739989196,-5.13283731600232,2.85406589412859e-07,8.05717916903218e-06,"PLEKHB2","55041"
643,"ENSG00000135631",481.977043000539,0.888323300413464,0.173096165946993,5.13196404757743,2.86734277746544e-07,8.08207161722918e-06,"RAB11FIP5","26056"
644,"ENSG00000124541",1116.90833511806,-0.876764757330603,0.170971939425964,-5.12812079148385,2.92648660397294e-07,8.23596944260957e-06,"RRP36","88745"
645,"ENSG00000107077",981.19920913983,1.32363750757469,0.258184611989238,5.12670951756747,2.94849900762735e-07,8.2850536456183e-06,"KDM4C","23081"
646,"ENSG00000227051",1512.35708907739,1.21398000432274,0.236946201971833,5.12344149946345,3.00008755896368e-07,8.40395470149269e-06,"C14orf132","56967"
647,"ENSG00000174446",213.216672955102,-1.0626693548523,0.207411121823412,-5.12349263390535,2.99927368526772e-07,8.40395470149269e-06,"SNAPC5","10302"
648,"ENSG00000170525",18393.9329476919,3.21274150320484,0.627152580954069,5.12274301465425,3.01122626224952e-07,8.42213962608183e-06,"PFKFB3","5209"
649,"ENSG00000250479",404.019793692237,-1.02210803494748,0.199647406019159,-5.1195658151922,3.06239883880273e-07,8.54865048724104e-06,"CHCHD10","400916"
650,"ENSG00000225489",419.813768646408,1.32913637308491,0.259629868131336,5.11935079985694,3.06589208602222e-07,8.54865048724104e-06,NA,NA
651,"ENSG00000107815",529.881189355409,-0.824324928839085,0.161040769762771,-5.11873440529003,3.07592767952775e-07,8.56345825864224e-06,"TWNK","56652"
652,"ENSG00000132481",263.198140652174,-1.12149635114122,0.219150608499088,-5.11746857023164,3.09663643520715e-07,8.60788937909424e-06,"TRIM47","91107"
653,"ENSG00000101654",1668.50746923731,0.821446862312992,0.160693580590735,5.1118834946189,3.18962527756449e-07,8.82576618787462e-06,"RNMT","8731"
654,"ENSG00000080298",325.872304804322,1.06017827991003,0.207376621057301,5.11233269451858,3.18204770698009e-07,8.82576618787462e-06,"RFX3","5991"
655,"ENSG00000181467",3089.41032907545,1.89060650151678,0.369844679194603,5.11189320239482,3.18946133268657e-07,8.82576618787462e-06,"RAP2B","5912"
656,"ENSG00000177192",1082.20426252963,-0.883104190139414,0.172851995063072,-5.10901936548188,3.23835164510932e-07,8.94693372194533e-06,"PUS1","80324"
657,"ENSG00000132003",313.129495669271,0.989152971906592,0.193628944513766,5.10849746348881,3.24730763753417e-07,8.95802186037586e-06,"ZSWIM4","65249"
658,"ENSG00000172795",1989.70897081131,0.878372132954061,0.1720151962188,5.10636357869678,3.28417512110263e-07,9.04595591107356e-06,"DCP2","167227"
659,"ENSG00000236090",60.7547813139376,2.02679440841416,0.396962189278395,5.10576186638455,3.29464382870105e-07,9.06102044785703e-06,NA,NA
660,"ENSG00000151012",374.670257122637,1.86467047176548,0.365546526242826,5.10104826034325,3.37777411504031e-07,9.27557243348342e-06,"SLC7A11","23657"
661,"ENSG00000164934",2057.70603263974,-0.637794446176156,0.125155876017099,-5.09600081492792,3.46903633104501e-07,9.51177223356425e-06,"DCAF13","25879"
662,"ENSG00000116691",249.879153363761,-0.867792360962422,0.170321668046791,-5.0950203277954,3.48703837942021e-07,9.54668936383866e-06,"MIIP","60672"
663,"ENSG00000120868",614.05009257769,0.999674494768914,0.19626504780302,5.09349222370062,3.51527475434694e-07,9.60947807658882e-06,"APAF1","317"
664,"ENSG00000138356",159.268126153316,-1.43649497648025,0.282302389161035,-5.08849741140811,3.60911707340487e-07,9.85115027686594e-06,"AOX1","316"
665,"ENSG00000141873",225.613102477657,-1.01056729281787,0.198805623477817,-5.08319269414746,3.7114283581051e-07,1.0090449903825e-05,"SLC39A3","29985"
666,"ENSG00000151718",1467.42755211408,1.13496044904263,0.223275264525567,5.08323414801137,3.7106180974001e-07,1.0090449903825e-05,"WWC2","80014"
667,"ENSG00000149792",2189.5503011767,-0.659719182303028,0.129787106110877,-5.08308723471676,3.71349044683915e-07,1.0090449903825e-05,"MRPL49","740"
668,"ENSG00000126803",139.777941711678,-1.55917026088027,0.306755624475269,-5.08277643986924,3.71957397080816e-07,1.00918500968454e-05,"HSPA2","3306"
669,"ENSG00000066923",21.8129374339474,2.66539166786045,0.524532293391689,5.08146343216679,3.74538120948239e-07,1.01466799761822e-05,"STAG3","10734"
670,"ENSG00000159433",52.1046737811061,1.64180081835748,0.323120111119664,5.08108521214719,3.75284714607365e-07,1.01517315933491e-05,"STARD9","57519"
671,"ENSG00000046651",1104.74282032003,0.715632895004493,0.140876076471508,5.07987525581909,3.77682787087364e-07,1.02013753102405e-05,"OFD1","8481"
672,"ENSG00000069011",636.250550708184,-1.08215733359815,0.213110904139735,-5.07790691408538,3.81615570058317e-07,1.02922627853228e-05,"PITX1","5307"
673,"ENSG00000100027",129.011830168419,1.65777132082527,0.327194325782716,5.06662613069325,4.04928477458189e-07,1.09047900823956e-05,"YPEL1","29799"
674,"ENSG00000151835",888.473769705492,-0.882788537682868,0.17430248669351,-5.06469273289912,4.09059600433746e-07,1.09996976235329e-05,"SACS","26278"
675,"ENSG00000168874",55.366544804747,1.73665610769976,0.343169522531012,5.06063619779295,4.1785984520359e-07,1.1219691606622e-05,"ATOH8","84913"
676,"ENSG00000141562",1448.53087265167,0.750871905888778,0.148390005602514,5.06012452011159,4.18982767414493e-07,1.12332007050596e-05,"NARF","26502"
677,"ENSG00000221818",15.6622330590075,3.73366700404916,0.738320657036718,5.05697215493658,4.259654052956e-07,1.14035406286225e-05,"EBF2","64641"
678,"ENSG00000123427",220.868948076631,0.963690518287134,0.190824778042281,5.05013304966932,4.41502447452907e-07,1.18020506749801e-05,"EEF1AKMT3","25895"
679,"ENSG00000148926",1773.44636270243,5.06279969417644,1.00258829067571,5.0497295263286,4.42436049894756e-07,1.18095890549228e-05,"ADM","133"
680,"ENSG00000179918",3213.70885793793,-0.944823654167272,0.187446475862687,-5.04049835996594,4.64321107093766e-07,1.23755231543638e-05,"SEPHS2","22928"
681,"ENSG00000079337",43.8223876175708,-1.9580062646253,0.388481769484589,-5.040149676066,4.65167896481181e-07,1.23798868661159e-05,"RAPGEF3","10411"
682,"ENSG00000166398",527.664836333184,1.2281939095065,0.243794895326891,5.03781634910643,4.70872907796466e-07,1.24950228124497e-05,"KIAA0355","9710"
683,"ENSG00000166823",67.2183090553115,-1.93381624852261,0.383851175134003,-5.03793233887461,4.70587724463248e-07,1.24950228124497e-05,"MESP1","55897"
684,"ENSG00000081019",2386.31647395609,1.24312082208129,0.246775073369737,5.0374651098523,4.71737514649066e-07,1.24996647887422e-05,"RSBN1","54665"
685,"ENSG00000168067",383.760508629946,-1.00520286138202,0.1996325516694,-5.03526530606428,4.77187457012996e-07,1.26256138261366e-05,"MAP4K2","5871"
686,"ENSG00000120278",189.636711976481,1.48425651786802,0.294881972638381,5.03339185026476,4.81876719864464e-07,1.27310986455154e-05,"PLEKHG1","57480"
687,"ENSG00000119912",1594.62067469683,-0.681263188582784,0.135377566536143,-5.03231965246545,4.84580396121541e-07,1.27838938854539e-05,"IDE","3416"
688,"ENSG00000165699",1427.10788875946,0.655349001085895,0.130280002295326,5.0303115561843,4.89683464924545e-07,1.28997429044948e-05,"TSC1","7248"
689,"ENSG00000057657",23.9837524365627,4.0034168724362,0.796500016026155,5.026260881211,5.00135410973818e-07,1.31559567322053e-05,"PRDM1","639"
690,"ENSG00000148840",1359.84152890106,-0.846983926246798,0.168535079667977,-5.02556457632086,5.01953621268648e-07,1.31846484519898e-05,"PPRC1","23082"
691,"ENSG00000135365",856.281181924317,0.825586139656605,0.164373452464748,5.02262456179572,5.09701191986101e-07,1.33687762714271e-05,"PHF21A","51317"
692,"ENSG00000052802",2196.66809912449,1.00002545329603,0.199215032078824,5.01982929129738,5.17174188402824e-07,1.35451806222728e-05,"MSMO1","6307"
693,"ENSG00000105971",907.941559629148,1.12761076086087,0.224746451029131,5.01725725010319,5.24143646087146e-07,1.3707906842256e-05,"CAV2","858"
694,"ENSG00000131389",3495.99756542014,0.955352209002261,0.190597450508862,5.01240812220538,5.37530434798987e-07,1.40377544672865e-05,"SLC6A6","6533"
695,"ENSG00000049283",1407.01906035434,-0.667087557569348,0.133096766326466,-5.01204932306982,5.38533949353252e-07,1.40437256087458e-05,"EPN3","55040"
696,"ENSG00000114738",682.736778870113,-0.681911114952865,0.136078329039917,-5.01116614058976,5.41011797546923e-07,1.408807157865e-05,"MAPKAPK3","7867"
697,"ENSG00000181885",1260.11163265009,-0.760790424141554,0.152290506626906,-4.99565232917243,5.86372171867089e-07,1.52473590285784e-05,"CLDN7","1366"
698,"ENSG00000198805",1376.81592680968,-0.768756782315996,0.153954881934662,-4.99339009361362,5.93285538670471e-07,1.5361010146948e-05,"PNP","4860"
699,"ENSG00000105339",251.018907743287,1.05396843855201,0.211066719516613,4.99353209717675,5.9284927599894e-07,1.5361010146948e-05,"DENND3","22898"
700,"ENSG00000114439",2622.13351345232,0.881969286322433,0.17660815673075,4.99393291141727,5.91619563989012e-07,1.5361010146948e-05,"BBX","56987"
701,"ENSG00000197226",7560.41084511377,0.604299587213497,0.121066531621361,4.99146691592242,5.99224478099399e-07,1.54926454223588e-05,"TBC1D9B","23061"
702,"ENSG00000137573",3583.06178205909,0.740246213884596,0.148430493269515,4.98715727192582,6.12741846566477e-07,1.58195630016678e-05,"SULF1","23213"
703,"ENSG00000107104",258.218471518793,-1.05561341519032,0.211842178437379,-4.98301812687583,6.26000836434381e-07,1.61388892738787e-05,"KANK1","23189"
704,"ENSG00000167034",67.3182469055748,-1.6535436432178,0.331887019979671,-4.98224860773127,6.28496145785446e-07,1.61802047531469e-05,"NKX3-1","4824"
705,"ENSG00000108557",4872.70281390428,0.909129278612287,0.182484028370978,4.98196629440955,6.29414000836331e-07,1.6180850143486e-05,"RAI1","10743"
706,"ENSG00000183527",961.89112005,-0.765474234667291,0.153729700393622,-4.97935163281595,6.37976386157032e-07,1.63777394089377e-05,"PSMG1","8624"
707,"ENSG00000138336",428.110417388775,1.44284027084946,0.289885166664834,4.97728216814099,6.44832863694082e-07,1.65303406245991e-05,"TET1","80312"
708,"ENSG00000184381",312.592456871581,1.15208804223086,0.231572170700739,4.97507122183391,6.52236545460285e-07,1.66761311580482e-05,"PLA2G6","8398"
709,"ENSG00000006744",2207.57440624884,-0.617263453225991,0.124072195799875,-4.97503448896497,6.52360240071517e-07,1.66761311580482e-05,"ELAC2","60528"
710,"ENSG00000103415",803.657636462977,-0.873373800022798,0.175661610922642,-4.97191045576495,6.62963266790994e-07,1.69233045736901e-05,"HMOX2","3163"
711,"ENSG00000168214",3232.03338056111,1.12757050735768,0.226843828857017,4.9706906863594,6.67148104067096e-07,1.70061775500873e-05,"RBPJ","3516"
712,"ENSG00000160145",221.568602490348,-0.84848907197781,0.170711464220625,-4.9703110207129,6.68455863987348e-07,1.70155815714982e-05,"KALRN","8997"
713,"ENSG00000154803",1106.23531316371,1.40939200240895,0.283644571444058,4.9688664769208,6.73454217978097e-07,1.7118771734411e-05,"FLCN","201163"
714,"ENSG00000235194",814.232498464721,1.46973967570198,0.295898700627289,4.96703659930311,6.7983761469038e-07,1.72086269953191e-05,"PPP1R3E","90673"
715,"ENSG00000140157",948.686484038848,-0.711733662841707,0.143288721082377,-4.9671297047346,6.79511420063781e-07,1.72086269953191e-05,"NIPA2","81614"
716,"ENSG00000146112",630.543747106463,0.888701594231418,0.178907739645408,4.96737366417354,6.78657423992577e-07,1.72086269953191e-05,"PPP1R18","170954"
717,"ENSG00000165288",290.869449679406,1.16549356748069,0.234711741378907,4.96563810840283,6.84755415813851e-07,1.730893606166e-05,"BRWD3","254065"
718,"ENSG00000189275",13.8021480469997,4.39089982964115,0.884311818183726,4.96532980714829,6.85844161140404e-07,1.73123113878951e-05,"LINC01164","399827"
719,"ENSG00000164442",7434.99547539373,3.08419285234789,0.621244884833846,4.96453641332237,6.8865365368616e-07,1.73590526000111e-05,"CITED2","10370"
720,"ENSG00000141753",4412.14119818543,-0.803857226899334,0.161943962774445,-4.96379866916648,6.91276032541796e-07,1.73768194365985e-05,"IGFBP4","3487"
721,"ENSG00000203697",137.234779565562,1.37812311146355,0.27763164121794,4.96385464357689,6.91076729537662e-07,1.73768194365985e-05,"CAPN8","388743"
722,"ENSG00000108551",1188.92193680378,4.76441530362195,0.960091227734213,4.96246103077708,6.96055349672024e-07,1.74727245948141e-05,"RASD1","51655"
723,"ENSG00000163171",64.8501236971149,2.34608320616222,0.47283095277114,4.96178008739155,6.98500540894975e-07,1.75098531164323e-05,"CDC42EP3","10602"
724,"ENSG00000143106",3360.30032624415,-0.608655238241718,0.122756525832876,-4.95823121509938,7.11378708571104e-07,1.78080493289264e-05,"PSMA5","5686"
725,"ENSG00000102900",879.712100049328,-0.716255427629755,0.1445197122195,-4.95610887006118,7.19189277766594e-07,1.79787399589541e-05,"NUP93","9688"
726,"ENSG00000197622",4497.25420216113,-0.935026969779858,0.188695843605653,-4.95520702477119,7.22533167985157e-07,1.80374533561474e-05,"CDC42SE1","56882"
727,"ENSG00000234975",202.735857895545,0.980517838232378,0.1978918981385,4.95481546973762,7.23989647049258e-07,1.80489523564247e-05,NA,NA
728,"ENSG00000037897",377.634923370602,-0.849954879094254,0.171568748524541,-4.95401922788215,7.26960181521118e-07,1.80981130905065e-05,"METTL1","4234"
729,"ENSG00000124507",378.933452048595,-0.736748207740444,0.148729572777331,-4.95360938636905,7.28493748725667e-07,1.81114138572071e-05,"PACSIN1","29993"
730,"ENSG00000157978",428.466320349952,-0.906210551224648,0.183025634083329,-4.95127666549737,7.37281983938509e-07,1.83047927080843e-05,"LDLRAP1","26119"
731,"ENSG00000104998",151.124784138118,-1.54191401527262,0.311518684316594,-4.94966784626499,7.4340242691837e-07,1.8431498748931e-05,"IL27RA","9466"
732,"ENSG00000177465",195.401179697528,-1.19776523339683,0.242251501160205,-4.94430469021005,7.64161084355063e-07,1.89202943891409e-05,"ACOT4","122970"
733,"ENSG00000085998",672.547310475625,-0.98189524449847,0.198724641212578,-4.94098385840398,7.7729343965812e-07,1.91757712242809e-05,"POMGNT1","55624"
734,"ENSG00000161813",2435.75585989609,-0.774859705575714,0.156825823898147,-4.94089357425572,7.77653489839244e-07,1.91757712242809e-05,"LARP4","113251"
735,"ENSG00000147955",197.454755609928,-1.10200807165867,0.223016930195645,-4.94136508242631,7.75774900667801e-07,1.91757712242809e-05,"SIGMAR1","10280"
736,"ENSG00000130363",331.582047492155,0.856018874876146,0.173544184050432,4.93257022446448,8.1154588092514e-07,1.99843173177816e-05,"RSPH3","83861"
737,"ENSG00000205808",450.835295725022,-0.803119272072943,0.163010117694067,-4.92680628315487,8.3584547918219e-07,2.05547672519647e-05,"PLPP6","403313"
738,"ENSG00000236404",22.1628543336079,2.69940461963939,0.5481120651882,4.92491370120183,8.4397592985708e-07,2.07265850307991e-05,"VLDLR-AS1","401491"
739,"ENSG00000116285",7605.71171362723,4.0836239405349,0.82928789694897,4.92425363442412,8.46829420997117e-07,2.07685201977696e-05,"ERRFI1","54206"
740,"ENSG00000231482",33.689022680448,2.05096660226242,0.416752867308382,4.92130171895081,8.59704735665028e-07,2.10557954448554e-05,NA,NA
741,"ENSG00000283403",8.61607827374901,6.64312022788951,1.35021253043116,4.920055234392,8.65197928223406e-07,2.1161737181e-05,"LOC100420587","100420587"
742,"ENSG00000165434",816.642969166173,1.86741193258727,0.379665311147338,4.91857401178949,8.71769552151799e-07,2.12937349908345e-05,"PGM2L1","283209"
743,"ENSG00000186197",35.13977587211,2.16994858498675,0.441297053864067,4.91720614490022,8.77880929132311e-07,2.141415068586e-05,"EDARADD","128178"
744,"ENSG00000106261",3868.87200317104,0.676895374447928,0.137787132692849,4.91261673872583,8.98688417279006e-07,2.18922431112429e-05,"ZKSCAN1","7586"
745,"ENSG00000166133",116.53881783883,-1.24759509722465,0.253978556545974,-4.91220642479247,9.00571655724175e-07,2.19086720648925e-05,"RPUSD2","27079"
746,"ENSG00000172638",96.2169603430977,1.93009958378555,0.392975873509113,4.91149638920718,9.03839522398425e-07,2.19586963859907e-05,"EFEMP2","30008"
747,"ENSG00000132382",1298.5440783612,-0.724270307243594,0.147497081289867,-4.91040433417276,9.08887889780983e-07,2.20517859630395e-05,"MYBBP1A","10514"
748,"ENSG00000076770",776.919414483885,-0.910613818061165,0.185489237843208,-4.90925418988944,9.14234144087141e-07,2.2151844421705e-05,"MBNL3","55796"
749,"ENSG00000164970",754.368503990282,0.942819352708142,0.192105285417226,4.90782619884961,9.20914066261069e-07,2.22839072588994e-05,"FAM219A","203259"
750,"ENSG00000233930",247.462386412823,1.08775603156741,0.221653006923721,4.90747247990978,9.22575956528817e-07,2.22943555148377e-05,"KRTAP5-AS1","338651"
751,"ENSG00000111684",469.946844020503,-0.749502258225803,0.152759367391334,-4.90642420838098,9.27518064132486e-07,2.23839379418604e-05,"LPCAT3","10162"
752,"ENSG00000165490",736.576390314102,-0.910950643402323,0.185754083983748,-4.90406791530905,9.38720090959158e-07,2.26159988633853e-05,"DDIAS","220042"
753,"ENSG00000197258",1071.42167627074,0.804538893928858,0.164061774821571,4.90387779117866,9.3962961510313e-07,2.26159988633853e-05,NA,NA
754,"ENSG00000258667",121.7293892333,4.2021091200709,0.857812899849321,4.89863129921341,9.65065404337428e-07,2.31974076766731e-05,"LOC105370526","105370526"
755,"ENSG00000111077",523.460481949426,1.01164021831745,0.206527493059286,4.89833195247787,9.66536497018251e-07,2.3201996651601e-05,"TNS2","23371"
756,"ENSG00000178718",309.565967750677,-1.42185424592975,0.290324067563925,-4.89747287526094,9.70770294816823e-07,2.32728053217726e-05,"RPP25","54913"
757,"ENSG00000102886",165.160794982144,-1.19675317572051,0.244457854314923,-4.89553988385576,9.80362052678643e-07,2.34717065293893e-05,"GDPD3","79153"
758,"ENSG00000078114",4716.49244986095,0.7104174071739,0.145125285977401,4.8952007390671,9.8205431437245e-07,2.3481203685602e-05,"NEBL","10529"
759,"ENSG00000008513",3298.20772782355,1.04693886003432,0.213908767574625,4.89432421075999,9.86441043245251e-07,2.35550164265836e-05,"ST3GAL1","6482"
760,"ENSG00000105327",444.172953280062,1.33080441388209,0.271978388931886,4.89305205133551,9.92841342716028e-07,2.36766532834017e-05,"BBC3","27113"
761,"ENSG00000163704",670.595250940722,-0.990774438900857,0.20253148881822,-4.89195257824879,9.98405034976232e-07,2.37780458001435e-05,"PRRT3","285368"
762,"ENSG00000157778",610.905607688993,-0.904479745603908,0.185046245126473,-4.88785787026225,1.01939079398262e-06,2.42459826117337e-05,"PSMG3","84262"
763,"ENSG00000107263",2929.69790561354,0.759340875464034,0.155401651272243,4.88631149828498,1.02742601621778e-06,2.44050709278257e-05,"RAPGEF1","2889"
764,"ENSG00000227057",1025.96296399234,-0.694659210715535,0.142176954308911,-4.88587770143278,1.029691028606e-06,2.44268589037371e-05,"WDR46","9277"
765,"ENSG00000186862",91.2223306103113,1.79188460059139,0.36696945721806,4.88292571860174,1.04523253944647e-06,2.47631301240886e-05,"PDZD7","79955"
766,"ENSG00000179091",4268.66903113524,-0.595457606696925,0.121972891656072,-4.88188480745331,1.05076634693652e-06,2.48617353418766e-05,"CYC1","1537"
767,"ENSG00000240694",21.7645325333198,2.64267650948228,0.5418278042088,4.87733646917813,1.07527927926914e-06,2.53540187044436e-05,"PNMA2","10687"
768,"ENSG00000157613",30.368846466801,-2.80336767240322,0.57476600857009,-4.87740685879715,1.0748957607801e-06,2.53540187044436e-05,"CREB3L1","90993"
769,"ENSG00000085831",1443.20144117179,-0.645063928731243,0.132259855341857,-4.87724659205111,1.07576916705568e-06,2.53540187044436e-05,"TTC39A","22996"
770,"ENSG00000131873",1686.19878408989,1.07631292125699,0.220749380914218,4.87572339636703,1.0841042961953e-06,2.55172808626541e-05,"CHSY1","22856"
771,"ENSG00000013441",1560.53878559369,1.64713817846531,0.337880818944719,4.87490880248755,1.08858733312496e-06,2.55895678671294e-05,"CLK1","1195"
772,"ENSG00000103005",465.107927997822,-1.1256870192484,0.230957789228331,-4.87399460745407,1.09363976122749e-06,2.56750350161748e-05,"USB1","79650"
773,"ENSG00000168661",84.0614234783156,-1.25543673628721,0.257846575327393,-4.86892926420743,1.12204559998223e-06,2.63078324114851e-05,"ZNF30","90075"
774,"ENSG00000134107",8565.67072025152,3.51572310841828,0.722606789446714,4.86533362232897,1.14263898085781e-06,2.67560579962106e-05,"BHLHE40","8553"
775,"ENSG00000023902",1001.75157958578,1.48267436093874,0.304957403565946,4.86190642890265,1.16260580491309e-06,2.71884743332191e-05,"PLEKHO1","51177"
776,"ENSG00000151914",4442.46748833431,0.935252712668954,0.192454869631553,4.85959495054326,1.17626158540153e-06,2.74723775435791e-05,"DST","667"
777,"ENSG00000160972",3517.783271188,0.70219166764729,0.144599134400896,4.85612635619581,1.1970433291093e-06,2.79217674347193e-05,"PPP1R16A","84988"
778,"ENSG00000110427",35.9270046008807,1.94885960814551,0.40153656379226,4.85350472131295,1.21298452723299e-06,2.81965728578439e-05,"KIAA1549L","25758"
779,"ENSG00000152669",127.080894969087,-1.34565907311163,0.277259863342743,-4.85342182921066,1.2134918797792e-06,2.81965728578439e-05,"CCNO","10309"
780,"ENSG00000158483",217.65679086597,-1.36634480666493,0.281498256731856,-4.85383043763023,1.21099291127147e-06,2.81965728578439e-05,"FAM86C1","55199"
781,"ENSG00000165030",1319.81347947964,1.89163639223236,0.390214541338688,4.84768298419332,1.24911798877333e-06,2.89872143771163e-05,"NFIL3","4783"
782,"ENSG00000179715",364.489721088451,0.863024331927061,0.178066144437166,4.84665029758981,1.25563471242296e-06,2.91011809820379e-05,"PCED1B","91523"
783,"ENSG00000102878",591.653913624118,1.40685369093209,0.290315878152911,4.8459412550322,1.26012801769272e-06,2.91680206802846e-05,"HSF4","3299"
784,"ENSG00000117000",1402.57571256482,1.7207085700353,0.355347151365585,4.84233112161637,1.28324687061693e-06,2.96652631161496e-05,"RLF","6018"
785,"ENSG00000154721",15.9923390038588,3.37145592542416,0.696348888653859,4.84161887863663,1.28785592432571e-06,2.97338863343683e-05,"JAM2","58494"
786,"ENSG00000170017",3870.70830559122,0.766938986009417,0.158591830595799,4.83592996643126,1.32524578366408e-06,3.05582119378216e-05,"ALCAM","214"
787,"ENSG00000164619",175.523270119277,1.27585044635144,0.263885681233097,4.83486046074796,1.33239064496898e-06,3.06839238239107e-05,"BMPER","168667"
788,"ENSG00000151726",2191.61574921678,0.830780470895784,0.171873914974116,4.83366234498643,1.34043868841498e-06,3.08300898335445e-05,"ACSL1","2180"
789,"ENSG00000198753",1214.97950920426,0.895631865959101,0.185382202320771,4.83127212184787,1.35663431869948e-06,3.1163042322065e-05,"PLXNB3","5365"
790,"ENSG00000067992",1258.08936435425,0.639072037944735,0.132299175076064,4.83050659671391,1.36186102086923e-06,3.12040065009277e-05,"PDK3","5165"
791,"ENSG00000067248",1030.87247904222,-0.646232310919788,0.133778704652345,-4.83060672921877,1.3611762565393e-06,3.12040065009277e-05,"DHX29","54505"
792,"ENSG00000129993",2434.4581635148,-0.668488821055577,0.138455599974019,-4.82818189499751,1.37785213252118e-06,3.15305455174418e-05,"CBFA2T3","863"
793,"ENSG00000166783",2610.98671114374,0.752765693312191,0.155921994620763,4.8278351950479,1.38025242474535e-06,3.15456430593755e-05,"MARF1","9665"
794,"ENSG00000197170",3653.7310797978,-0.645547470206619,0.133885669264338,-4.82163232072341,1.42388219791687e-06,3.25018148048431e-05,"PSMD12","5718"
795,"ENSG00000253369",15.0929600920884,-3.29009038693498,0.682661522842682,-4.81950465471476,1.4391509552431e-06,3.2809021273995e-05,NA,NA
796,"ENSG00000167969",1117.42992443656,-0.669710015760855,0.139024778061464,-4.81719895618012,1.455875054499e-06,3.31485923212812e-05,"ECI1","1632"
797,"ENSG00000138074",2634.53968328378,-0.750813364080254,0.155931743863995,-4.81501293755247,1.47190353690315e-06,3.34714927262643e-05,"SLC5A6","8884"
798,"ENSG00000153294",271.195252163259,1.87615200190141,0.389724943722979,4.81404136973845,1.47908167485961e-06,3.35925767859092e-05,"ADGRF4","221393"
799,"ENSG00000177453",54.7363215808967,1.64830134691264,0.342686339126302,4.80994180017528,1.50974248194045e-06,3.42027094845757e-05,"NIM1K","167359"
800,"ENSG00000126562",18.9495126994221,-3.20780669147506,0.666892433036884,-4.81008110538517,1.50869065758605e-06,3.42027094845757e-05,"WNK4","65266"
801,"ENSG00000134297",134.23840431952,1.24707231652645,0.259283032037411,4.80969505303575,1.51160727748539e-06,3.42027094845757e-05,"PLEKHA8P1","51054"
802,"ENSG00000168924",1727.14297516891,-0.778415125371321,0.161877584017623,-4.80866532630349,1.51941338618005e-06,3.43364690911811e-05,"LETM1","3954"
803,"ENSG00000171345",58094.3356878027,0.766933700191688,0.159607756681135,4.80511546643609,1.54662220929162e-06,3.48644041308474e-05,"KRT19","3880"
804,"ENSG00000105447",1335.5386946624,-0.805337288201185,0.167599653113819,-4.80512503002777,1.54654828124617e-06,3.48644041308474e-05,"GRWD1","83743"
805,"ENSG00000101246",538.079183539297,-0.93418823002935,0.194554547082052,-4.80167769934137,1.5734179479192e-06,3.5424381227438e-05,"ARFRP1","10139"
806,"ENSG00000090273",1494.77418993513,-0.653718758989886,0.136186173865281,-4.80018448595642,1.58519534281633e-06,3.56452610337508e-05,"NUDC","10726"
807,"ENSG00000102743",497.813661092527,-0.708631911221044,0.147733165547828,-4.79670159773045,1.61299613244604e-06,3.62254546523569e-05,"SLC25A15","10166"
808,"ENSG00000102984",326.609456997703,0.768824353908339,0.160363199730356,4.79426922885728,1.63268887325036e-06,3.65786936967232e-05,"ZNF821","55565"
809,"ENSG00000154813",349.454145045128,-0.809663000314516,0.168881733727023,-4.79426035276993,1.63276115651341e-06,3.65786936967232e-05,"DPH3","285381"
810,"ENSG00000163795",29.1610283659395,-2.15746705400697,0.450053452657139,-4.79380180569479,1.63649956537596e-06,3.66171828677455e-05,"ZNF513","130557"
811,"ENSG00000102230",20.861026002659,3.08069498747629,0.642982143800644,4.79126056171081,1.65736723935e-06,3.69906246810827e-05,"PCYT1B","9468"
812,"ENSG00000233725",76.1901299899496,-1.9325301197877,0.403364628289449,-4.7910252517257,1.659312396034e-06,3.69906246810827e-05,NA,NA
813,"ENSG00000100605",3410.9058087062,-0.701397443788764,0.146394899152157,-4.79113307807097,1.65842079260031e-06,3.69906246810827e-05,"ITPK1","3705"
814,"ENSG00000083444",2256.20722831875,0.851362417842077,0.17773274683285,4.7901269350366,1.66675840126322e-06,3.71059625280423e-05,"PLOD1","5351"
815,"ENSG00000189079",3969.43355921666,0.866127161943165,0.180823352870546,4.78990765403645,1.66858085744618e-06,3.71059625280423e-05,"ARID2","196528"
816,"ENSG00000144369",344.107875063633,-0.819927714166024,0.171304867303919,-4.78636554273355,1.69828622003192e-06,3.77202689361011e-05,"FAM171B","165215"
817,"ENSG00000161179",1149.27425516453,-0.593627486613566,0.124073737377468,-4.78447332337207,1.71436263522156e-06,3.80307324366654e-05,"YDJC","150223"
818,"ENSG00000196372",962.585598383576,-0.841636884090959,0.176124633718316,-4.77864377243802,1.76481547631908e-06,3.90886732843458e-05,"ASB13","79754"
819,"ENSG00000102313",24.1545261051556,-2.80116052419684,0.586204832897292,-4.77846712786762,1.7663663330324e-06,3.90886732843458e-05,"ITIH6","347365"
820,"ENSG00000196510",1117.0204566174,-0.803638235070005,0.168279152398602,-4.77562564117526,1.79149395868516e-06,3.95963859844022e-05,"ANAPC7","51434"
821,"ENSG00000276248",63.7740108378566,1.62764096466776,0.340942782344354,4.77394169624577,1.80654702108886e-06,3.98319442946649e-05,NA,NA
822,"ENSG00000169689",1169.26330685228,-0.645825505319775,0.135276226453364,-4.77412419204657,1.80490980737155e-06,3.98319442946649e-05,"CENPX","201254"
823,"ENSG00000132329",59.5602099027774,-1.76779851702887,0.370404097433384,-4.77262138642189,1.81843441942058e-06,4.00453285754297e-05,"RAMP1","10267"
824,"ENSG00000159423",549.009686124134,-0.947785600576256,0.198724982238832,-4.76933292381522,1.84836969787795e-06,4.06551606848786e-05,"ALDH4A1","8659"
825,"ENSG00000281398",293.581762831421,-1.1821442534911,0.24796360216333,-4.76741039078972,1.86608948661071e-06,4.09790552824052e-05,NA,NA
826,"ENSG00000131462",1216.38616381848,-0.880866056199587,0.184774639646816,-4.76724542871955,1.86761750514603e-06,4.09790552824052e-05,"TUBG1","7283"
827,"ENSG00000256683",289.815384543284,1.35937254771401,0.285242054822534,4.76568067271763,1.8821715116481e-06,4.12484600690571e-05,"ZNF350","59348"
828,"ENSG00000143217",1500.21828315126,1.56277763511017,0.327976829959947,4.76490255516226,1.8894493945028e-06,4.13579478574502e-05,"NECTIN4","81607"
829,"ENSG00000101255",2053.84818200204,1.01809180483142,0.213722240121398,4.76362125089614,1.90149263401689e-06,4.15713540397131e-05,"TRIB3","57761"
830,"ENSG00000072818",19.8450959818587,2.40985672755936,0.506004330583973,4.76252194280269,1.91188400506574e-06,4.17481755515802e-05,"ACAP1","9744"
831,"ENSG00000133313",1822.82227580846,-0.693586651591368,0.145746013394864,-4.75887220127427,1.94677641323522e-06,4.24589358766248e-05,"CNDP2","55748"
832,"ENSG00000174996",1533.02692327528,-0.864052290379942,0.181601204671079,-4.75796563103718,1.95553783229967e-06,4.2598759221874e-05,"KLC2","64837"
833,"ENSG00000175938",277.032772059047,0.883863914051486,0.185802550637756,4.75700635442128,1.96484986819414e-06,4.27502269041423e-05,"ORAI3","93129"
834,"ENSG00000174428",206.427826315639,1.00913885677428,0.212243369924836,4.75463076717852,1.98809425938854e-06,4.32041011476713e-05,"GTF2IRD2B","389524"
835,"ENSG00000244165",175.465180015439,1.18529020589242,0.249308241652499,4.75431617517304,1.9911921814995e-06,4.32196013143675e-05,"P2RY11","5032"
836,"ENSG00000106070",832.543159196894,1.65453340595923,0.348161277748214,4.75220396897716,2.01211238893262e-06,4.36214413122186e-05,"GRB10","2887"
837,"ENSG00000038382",5396.46789859926,0.999957016293302,0.210447271448455,4.75157985851208,2.01833415174347e-06,4.36518951863946e-05,"TRIO","7204"
838,"ENSG00000102606",1353.93198768886,0.800779036254939,0.168524379469733,4.75171033873326,2.01703186725192e-06,4.36518951863946e-05,"ARHGEF7","8874"
839,"ENSG00000135763",590.596950276924,-0.955816250559477,0.201220309108745,-4.75009831161191,2.0331777980683e-06,4.39205177737663e-05,"URB2","9816"
840,"ENSG00000151422",426.055576365769,0.780163331637044,0.164276532334917,4.74908570657248,2.04338337426872e-06,4.40884288991028e-05,"FER","2241"
841,"ENSG00000204856",323.63704118767,1.00594609280856,0.211974093771062,4.74560864921073,2.07880291944137e-06,4.47993152341919e-05,"FAM216A","29902"
842,"ENSG00000125445",1432.00141666621,-0.574483101520842,0.121147098804165,-4.74202937743887,2.1158793188428e-06,4.55441766920509e-05,"MRPS7","51081"
843,"ENSG00000125459",256.147300763968,-0.890432561951502,0.187991061738551,-4.7365686097878,2.17367174722414e-06,4.6706145129925e-05,"MSTO1","55154"
844,"ENSG00000217128",1552.27448706224,1.49817066028104,0.316307104882482,4.73644327666195,2.17501580719801e-06,4.6706145129925e-05,"FNIP1","96459"
845,"ENSG00000178878",165.346927980363,1.20374438862115,0.254373530989969,4.7321920010169,2.22108169282545e-06,4.76389166873e-05,"APOLD1","81575"
846,"ENSG00000091542",3269.33908687374,0.813853437695188,0.172053476080691,4.73023536771497,2.24259682363355e-06,4.80435281696625e-05,"ALKBH5","54890"
847,"ENSG00000231991",912.674750819268,0.910281316812479,0.192561993697181,4.72721173755589,2.27623872224518e-06,4.87066713128355e-05,NA,NA
848,"ENSG00000166450",213.102983988639,-0.955254005321652,0.20209123519195,-4.72684530041263,2.28034859364038e-06,4.87370730084177e-05,"PRTG","283659"
849,"ENSG00000105929",76.2287366925173,-1.31282321982358,0.27788892688173,-4.72427323591168,2.30939744001623e-06,4.92997870469425e-05,"ATP6V0A4","50617"
850,"ENSG00000157617",250.30530057822,-1.33313868032687,0.282610270558201,-4.71723365783453,2.39073068404559e-06,5.09760034325204e-05,"C2CD2","25966"
851,"ENSG00000165185",987.999352402692,0.861927145338664,0.18275548515405,4.71628605079688,2.40188685572647e-06,5.11536984408773e-05,"KIAA1958","158405"
852,"ENSG00000126705",1166.27849499958,1.16624039869157,0.247296293065265,4.71596393231735,2.40569052415471e-06,5.11745716664084e-05,"AHDC1","27245"
853,"ENSG00000189337",189.152222297299,-0.832213433533734,0.176507755187012,-4.71488310897158,2.4184955003071e-06,5.13866499971465e-05,"KAZN","23254"
854,"ENSG00000163291",250.167282534767,-0.799416967133022,0.169566399486967,-4.71447745279551,2.42331834982795e-06,5.1428831115084e-05,"PAQR3","152559"
855,"ENSG00000232445",96.3375681142306,-1.28134213215256,0.271812049594625,-4.71407405986426,2.42812344677889e-06,5.14705372507843e-05,NA,NA
856,"ENSG00000128311",483.03463267238,-1.07725554224469,0.22855367727824,-4.71335904577567,2.43666296639344e-06,5.15912144893863e-05,"TST","7263"
857,"ENSG00000126775",854.270042711909,1.39635199768458,0.296270593407065,4.71309684038078,2.43980174363958e-06,5.15973941677057e-05,"ATG14","22863"
858,"ENSG00000272711",33.0382379175573,-2.04478958135566,0.433895018042755,-4.71263668935274,2.44531945021885e-06,5.16538108575367e-05,NA,NA
859,"ENSG00000100401",3081.89733592265,-0.616992999976166,0.13096495669479,-4.71113048518812,2.46346436650671e-06,5.19765170879716e-05,"RANGAP1","5905"
860,"ENSG00000163132",57.3536168573939,-1.4364830931968,0.305041473114401,-4.7091402966641,2.48763804489131e-06,5.24255254948955e-05,"MSX1","4487"
861,"ENSG00000123066",10656.8469699914,1.21208098095582,0.25742803904836,4.70842642253169,2.49636442534505e-06,5.25483261846151e-05,"MED13L","23389"
862,"ENSG00000172159",106.822029685034,1.22771531537681,0.260816532211021,4.70719898378027,2.51143734890201e-06,5.2804281335847e-05,"FRMD3","257019"
863,"ENSG00000108829",4017.12779870724,-0.664046406755256,0.141104107128456,-4.70607426154317,2.52532558664216e-06,5.29733807086835e-05,"LRRC59","55379"
864,"ENSG00000136877",1197.23146325469,-0.621445987625634,0.132046907306935,-4.70625174265627,2.52312913525745e-06,5.29733807086835e-05,"FPGS","2356"
865,"ENSG00000198890",3907.13051470157,-0.804246852550395,0.170991039518114,-4.70344443087145,2.5580874292652e-06,5.35985856277485e-05,"PRMT6","55170"
866,"ENSG00000161036",660.38880689791,-0.861326618699041,0.183195227949968,-4.70168698354018,2.58020831423492e-06,5.3999648368584e-05,"LRWD1","222229"
867,"ENSG00000123545",212.768089377693,-0.903117091782962,0.192144753987082,-4.70019125187086,2.59917952061349e-06,5.42465091986874e-05,"NDUFAF4","29078"
868,"ENSG00000143772",271.254769821555,-0.960203330166005,0.204304063210257,-4.69987387954113,2.60322211468114e-06,5.42465091986874e-05,"ITPKB","3707"
869,"ENSG00000103260",2723.48337054818,-0.596108125267269,0.126836515586812,-4.6998147379669,2.6039761091844e-06,5.42465091986874e-05,"METRN","79006"
870,"ENSG00000063046",20925.1854672428,0.735841356458693,0.156551176910921,4.70032465407395,2.59748208240547e-06,5.42465091986874e-05,"EIF4B","1975"
871,"ENSG00000180336",71.2212320532812,-1.31532875394383,0.279917464591723,-4.6989878100758,2.61454057256729e-06,5.44040566443279e-05,"MEIOC","284071"
872,"ENSG00000198855",140.39392493034,-1.23124001815377,0.262110131252694,-4.69741483196144,2.63474990020534e-06,5.47350222589208e-05,"FICD","11153"
873,"ENSG00000185133",143.115768048723,-1.02654304006597,0.218539875982365,-4.6972802352501,2.63648611962248e-06,5.47350222589208e-05,"INPP5J","27124"
874,"ENSG00000138311",97.6177556098148,1.39668705596809,0.297476871664262,4.6951114153991,2.66461449562603e-06,5.52556900671924e-05,"ZNF365","22891"
875,"ENSG00000167700",829.671496283093,-0.887802983950525,0.189117446109993,-4.69445311478121,2.67320910973823e-06,5.53705621770237e-05,"MFSD3","113655"
876,"ENSG00000163993",804.911523329302,0.959664153761097,0.204485591631899,4.69306490546591,2.69142052711453e-06,5.55572957100498e-05,"S100P","6286"
877,"ENSG00000269235",17.9676620161929,3.93926261597977,0.839307436448867,4.69346802483593,2.68611991803897e-06,5.55572957100498e-05,"ZNF350-AS1","101669766"
878,"ENSG00000116106",879.581674514177,0.91991870277755,0.196015565678251,4.69309005942696,2.6910894847162e-06,5.55572957100498e-05,"EPHA4","2043"
879,"ENSG00000198954",884.138646331555,-0.792095098817196,0.168864827014819,-4.69070506167448,2.72265202579143e-06,5.61380492780932e-05,"KIF1BP","26128"
880,"ENSG00000105649",196.717631534624,1.52611372219433,0.325430832845683,4.68951791952056,2.73849452906143e-06,5.64005395962606e-05,"RAB3A","5864"
881,"ENSG00000137824",716.653727090702,-0.620810590166396,0.13239281304537,-4.68915627582934,2.7433382454822e-06,5.64361661306689e-05,"RMDN3","55177"
882,"ENSG00000259820",276.876080727042,1.28702302616684,0.274534334223338,4.68802210043361,2.75858233576838e-06,5.66854265912314e-05,NA,NA
883,"ENSG00000141959",9984.56702013241,0.64456102944649,0.137545297936872,4.68617276718771,2.7836131136492e-06,5.71349989487862e-05,"PFKL","5211"
884,"ENSG00000280138",310.974746558747,1.79526133873889,0.383137581563487,4.68568322484285,2.79027547852702e-06,5.72069601502531e-05,NA,NA
885,"ENSG00000263528",213.751941294443,-1.02858534757577,0.219816148912795,-4.67929837122125,2.87858282263831e-06,5.89507740988663e-05,"IKBKE","9641"
886,"ENSG00000196323",1066.78988668706,0.59933268406257,0.128097169943007,4.67873477867797,2.88650525042794e-06,5.90462992762483e-05,"ZBTB44","29068"
887,"ENSG00000167554",169.359591354718,1.0258965756288,0.219306112676857,4.67792057005014,2.89798754471407e-06,5.9214347531452e-05,"ZNF610","162963"
888,"ENSG00000272264",62.4758797137862,1.94973885902737,0.416983677758029,4.6758157765561,2.92787361403346e-06,5.97576366900253e-05,NA,NA
889,"ENSG00000171587",3845.27722566902,0.962802322133305,0.20595215854956,4.67488337541078,2.941207131677e-06,5.99531953487698e-05,"DSCAM","1826"
890,"ENSG00000138073",1205.56786558624,-0.716377509126977,0.153246201329023,-4.67468363270487,2.94407105828764e-06,5.99531953487698e-05,"PREB","10113"
891,"ENSG00000115738",2495.90060186296,1.35564012141098,0.290291741753742,4.66992313739668,3.01312452834135e-06,6.1290537543949e-05,"ID2","3398"
892,"ENSG00000124391",91.6639191294437,2.00067887780045,0.428625407613884,4.66766281760578,3.04645313219754e-06,6.18990096053231e-05,"IL17C","27189"
893,"ENSG00000146731",3817.57664545123,-0.702478145708207,0.150555880905182,-4.66589641988556,3.07274469779938e-06,6.22935401598612e-05,"CCT6A","908"
894,"ENSG00000272168",41.3517672156905,1.82982387950101,0.392155871702966,4.66606268460259,3.07026071669185e-06,6.22935401598612e-05,NA,NA
895,"ENSG00000095066",2772.76524506657,0.760501595886985,0.163015652646076,4.66520596974889,3.08308060656338e-06,6.24332434786086e-05,"HOOK2","29911"
896,"ENSG00000105963",193.93435117678,-0.842002929105286,0.180586214018949,-4.66260912373374,3.12225431707463e-06,6.31559567440409e-05,"ADAP1","11033"
897,"ENSG00000134369",233.97500788532,1.41261917471986,0.303153546841565,4.65974813568032,3.16596533529574e-06,6.38975008206014e-05,"NAV1","89796"
898,"ENSG00000197451",8426.02538788596,-0.940992878217918,0.201936361173469,-4.65984864117453,3.16441988423036e-06,6.38975008206014e-05,"HNRNPAB","3182"
899,"ENSG00000105701",5274.73335008141,0.53082583787207,0.113962275621798,4.65790837341387,3.19438320416579e-06,6.4399333918021e-05,"FKBP8","23770"
900,"ENSG00000247095",320.524391972955,1.65538021573766,0.355547920514351,4.65585683455248,3.2263607900115e-06,6.48464105397412e-05,"MIR210HG","100506211"
901,"ENSG00000175283",476.876246938847,-1.70249693199888,0.365652085443089,-4.65605694532232,3.22322817618992e-06,6.48464105397412e-05,"DOLK","22845"
902,"ENSG00000165272",682.898934058904,-0.956364941059931,0.205413783713056,-4.65579730713633,3.22729321931398e-06,6.48464105397412e-05,"AQP3","360"
903,"ENSG00000101098",1121.19119770149,0.89058124823814,0.191341819559695,4.65439938998958,3.24926445100973e-06,6.52155801883725e-05,"RIMS4","140730"
904,"ENSG00000100592",4512.2168007875,1.29046633198695,0.27760308941196,4.64860219935057,3.34192026553636e-06,6.70010651466604e-05,"DAAM1","23002"
905,"ENSG00000116455",849.812710863255,-1.01290046839012,0.217925251799194,-4.64792611240597,3.35288962816647e-06,6.71467089733582e-05,"WDR77","79084"
906,"ENSG00000088305",654.959938752305,-0.877326509453133,0.18884504201589,-4.64574817579437,3.38846143828663e-06,6.77841888603828e-05,"DNMT3B","1789"
907,"ENSG00000173930",156.368609871984,1.49080468698673,0.320971988448357,4.64465666986574,3.4064246483496e-06,6.80684016832283e-05,"SLCO4C1","353189"
908,"ENSG00000224271",86.2674712191052,1.88806789607994,0.406583650058967,4.64373787732515,3.42161622101084e-06,6.82966656273134e-05,"LOC284930","284930"
909,"ENSG00000092621",3788.75671898495,0.745948529193517,0.160653773953718,4.64320576377131,3.43044402079459e-06,6.83975439305623e-05,"PHGDH","26227"
910,"ENSG00000213073",94.6290721700331,1.24517276904999,0.268364738052276,4.6398523818261,3.48658141403877e-06,6.92860880198894e-05,"LOC729603","729603"
911,"ENSG00000172830",2142.7983245071,-0.592645718125401,0.127736771159162,-4.63958586668013,3.49108060811252e-06,6.92860880198894e-05,"SSH3","54961"
912,"ENSG00000265907",8.95477277375219,6.69088614005435,1.4419556799594,4.64014687347584,3.48161639874956e-06,6.92860880198894e-05,NA,NA
913,"ENSG00000146151",76.256014363644,1.24240062337608,0.267765864943953,4.63987679548376,3.48616955126472e-06,6.92860880198894e-05,"HMGCLL1","54511"
914,"ENSG00000198899",57877.0540137555,-0.729872028183029,0.157320151320745,-4.63940583615993,3.49412295575916e-06,6.92860880198894e-05,"ATP6","4508"
915,"ENSG00000091831",9690.4491859118,-0.583430669101806,0.125782121411395,-4.63842287405522,3.51077898261352e-06,6.95402822741939e-05,"ESR1","2099"
916,"ENSG00000142494",83.4904910515414,-1.15453143715266,0.248924123363766,-4.63808578112568,3.51650844136432e-06,6.95777281564269e-05,"SLC47A1","55244"
917,"ENSG00000197321",2345.32562998312,0.905920591585301,0.195615646114782,4.63112542160218,3.63683473107588e-06,7.18800356227036e-05,"SVIL","6840"
918,"ENSG00000174744",1106.91051715594,-0.697768931162464,0.150743274885273,-4.62885612438445,3.67691108566651e-06,7.25230792729824e-05,"BRMS1","25855"
919,"ENSG00000170445",1407.70186162238,-0.590584054643425,0.127588190015892,-4.62883010229914,3.6773730882736e-06,7.25230792729824e-05,"HARS","3035"
920,"ENSG00000073910",78.8816891629236,1.14024684897578,0.246529689093808,4.62519079615557,3.7425373159565e-06,7.37279851243431e-05,"FRY","10129"
921,"ENSG00000158195",3706.28678793754,0.779078640046968,0.168471008801258,4.62440775769337,3.75670214533141e-06,7.39266771791384e-05,"WASF2","10163"
922,"ENSG00000147421",460.611750655412,0.71292709098526,0.154178341164827,4.62404177914389,3.76334014995202e-06,7.39769814292086e-05,"HMBOX1","79618"
923,"ENSG00000173621",1032.81282231103,-0.779978982188755,0.168794027074013,-4.62089207603745,3.82093513924144e-06,7.50277664827865e-05,"LRFN4","78999"
924,"ENSG00000113916",740.353728497924,1.55764314443593,0.337164373450095,4.619833135088,3.84048785434928e-06,7.53300886063056e-05,"BCL6","604"
925,"ENSG00000114423",935.584217892448,1.15925365296108,0.250990026647367,4.61872397260547,3.86107070587898e-06,7.56519410522709e-05,"CBLB","868"
926,"ENSG00000104447",8664.48411881756,0.766360854411337,0.166175283570442,4.61176197774607,3.99270036857166e-06,7.80524219343429e-05,"TRPS1","7227"
927,"ENSG00000123728",1882.34307615977,-0.667604501460026,0.144767478558172,-4.61156406196411,3.99650449983835e-06,7.80524219343429e-05,"RAP2C","57826"
928,"ENSG00000096060",1435.67076960404,-0.629854151817331,0.136572474972802,-4.61186744944592,3.99067451905181e-06,7.80524219343429e-05,"FKBP5","2289"
929,"ENSG00000012660",2448.56493341403,-0.609335502498576,0.132196737169031,-4.60930818375239,4.04011082563807e-06,7.88191265918885e-05,"ELOVL5","60481"
930,"ENSG00000280202",55.7428721727958,-1.49879882686298,0.325283966660212,-4.60766278231171,4.07220378449984e-06,7.93598079465324e-05,NA,NA
931,"ENSG00000171206",3083.24552683419,0.638786184316537,0.138746207452329,4.60399023545212,4.14471904567143e-06,8.06862384358206e-05,"TRIM8","81603"
932,"ENSG00000116668",128.80146176065,1.23435882923877,0.268159442167612,4.60307800188232,4.16292224744338e-06,8.09536510865492e-05,"SWT1","54823"
933,"ENSG00000133028",903.71391441716,-0.660548716404764,0.14352599845757,-4.6022931280986,4.1786453347163e-06,8.11723130186477e-05,"SCO1","6341"
934,"ENSG00000134769",2630.73350372166,1.1492905789843,0.249748564121999,4.6017905369133,4.18874342890048e-06,8.12315427683636e-05,"DTNA","1837"
935,"ENSG00000132773",169.514125521018,-0.888268517077353,0.193030708852232,-4.60169535903915,4.19065838051313e-06,8.12315427683636e-05,"TOE1","114034"
936,"ENSG00000068305",1477.74296520601,0.895176989646825,0.194566442653642,4.60088069369896,4.20708357059025e-06,8.13758619353016e-05,"MEF2A","4205"
937,"ENSG00000134375",812.922728430531,-0.6024982337947,0.130949334323107,-4.60100264662732,4.20462084931021e-06,8.13758619353016e-05,"TIMM17A","10440"
938,"ENSG00000168899",48.2969916363409,-1.54631761786226,0.336447761707491,-4.59601101227309,4.30655948002146e-06,8.32111769892419e-05,"VAMP5","10791"
939,"ENSG00000125166",2446.63146285332,-0.649414677514734,0.141352153291439,-4.59430339328311,4.34197275633342e-06,8.38060854481223e-05,"GOT2","2806"
940,"ENSG00000145494",923.775967341544,-0.664277101181043,0.144598919460439,-4.5939285276802,4.34978413039368e-06,8.38675399779308e-05,"NDUFS6","4726"
941,"ENSG00000179335",2073.54929027579,1.4390233641123,0.313332858824265,4.59263471284826,4.37684794751051e-06,8.42996729018922e-05,"CLK3","1198"
942,"ENSG00000124813",484.85578987022,1.35164332556612,0.294327420676313,4.5923119309111,4.3836249533346e-06,8.43405718197837e-05,"RUNX2","860"
943,"ENSG00000119899",276.909544539593,0.731192679726915,0.159310822612779,4.58972383504761,4.4383282855376e-06,8.53025046098445e-05,"SLC17A5","26503"
944,"ENSG00000063241",1052.17057401842,-0.573711464125454,0.12505218642718,-4.58777635574998,4.47992181129387e-06,8.60107022329345e-05,"ISOC2","79763"
945,"ENSG00000117395",1005.44405387894,-0.6957010923552,0.151658002826091,-4.5873022154523,4.4901047030187e-06,8.61149816269956e-05,"EBNA1BP2","10969"
946,"ENSG00000226608",152.880076917214,0.891733829865862,0.194531698875983,4.58400268448978,4.56158375448996e-06,8.73933868566342e-05,NA,NA
947,"ENSG00000130066",650.039157585997,1.10273677652003,0.240762731976178,4.58018052656563,4.64574754612413e-06,8.8911856943985e-05,"SAT1","6303"
948,"ENSG00000088836",173.784704457738,-1.26101176330181,0.275398912304987,-4.57885527850348,4.67527522869779e-06,8.93825825368342e-05,"SLC4A11","83959"
949,"ENSG00000165501",553.166657860753,-0.891239847770675,0.19476037342191,-4.57608409817524,4.73760159533494e-06,9.03976811517645e-05,"LRR1","122769"
950,"ENSG00000008710",3583.28371374861,0.835566310856112,0.182595490855802,4.57605117705764,4.73834678294947e-06,9.03976811517645e-05,"PKD1","5310"
951,"ENSG00000169718",1950.5971069678,-0.650708994694803,0.142266363586387,-4.57387802914972,4.7877862647859e-06,9.11874638131491e-05,"DUS1L","64118"
952,"ENSG00000106305",902.813914155978,-0.644451797633864,0.140901057139353,-4.5737896557901,4.78980719212745e-06,9.11874638131491e-05,"AIMP2","7965"
953,"ENSG00000149499",1208.73904415791,-0.872415302238307,0.190774243516589,-4.57302456640298,4.80733749161526e-06,9.14251675740136e-05,"EML3","256364"
954,"ENSG00000139531",589.202995135009,-1.35410529478609,0.296206020716785,-4.5714982143486,4.84249417140706e-06,9.19972372773392e-05,"SUOX","6821"
955,"ENSG00000164638",467.621936799689,0.839422831336059,0.183671293792281,4.5702451047434,4.87154115924887e-06,9.24521591311272e-05,"SLC29A4","222962"
956,"ENSG00000167996",49547.6664797486,0.759035264176773,0.166247252136808,4.5657011133763,4.97827656365181e-06,9.43789586188551e-05,"FTH1","2495"
957,"ENSG00000103811",611.620291051074,-0.874716481515652,0.191602428391145,-4.56526824247744,4.988560452052e-06,9.44750988850476e-05,"CTSH","1512"
958,"ENSG00000165905",209.957802210358,-1.60276242032647,0.351322439176958,-4.56208383410198,5.0648415069405e-06,9.58196111396551e-05,"LARGE2","120071"
959,"ENSG00000173947",58.9836480298614,1.76913365421733,0.388023806236274,4.55934307582168,5.13138837086645e-06,9.69773543624437e-05,"PIFO","128344"
960,"ENSG00000033050",331.211368001492,-0.844186658129781,0.185173584915958,-4.55889352961935,5.14238317575649e-06,9.70233216326895e-05,"ABCF2","10061"
961,"ENSG00000189120",80.8025997145968,-1.21926458376732,0.267452616197806,-4.55880597131853,5.14452726158765e-06,9.70233216326895e-05,"SP6","80320"
962,"ENSG00000165609",994.443495362372,-0.659835602945436,0.144821854109387,-4.55618806293592,5.20903021371618e-06,9.81376960430271e-05,"NUDT5","11164"
963,"ENSG00000196781",3422.3451382768,0.920248467300803,0.202079036006064,4.5539036878283,5.26594724107208e-06,9.91069862899173e-05,"TLE1","7088"
964,"ENSG00000141580",3713.5148849455,1.01008413269737,0.221817682170758,4.55366823245313,5.27184753455367e-06,9.91151086268161e-05,"WDR45B","56270"
965,"ENSG00000100726",2323.14606445668,-0.832467023707203,0.182827300675764,-4.55329713139258,5.28115983540338e-06,9.91872962247159e-05,"TELO2","9894"
966,"ENSG00000131242",1149.35206792923,-0.586776362343685,0.128886524113901,-4.5526587544958,5.2972159386698e-06,9.93858609445667e-05,"RAB11FIP4","84440"
967,"ENSG00000139263",498.789766112545,1.08849138144654,0.23912516545357,4.55197335412986,5.31450677599077e-06,9.96071569886832e-05,"LRIG3","121227"
968,"ENSG00000170468",567.464259527976,-1.42847662643194,0.313861146922402,-4.55130123763012,5.33151496524751e-06,9.98227037501507e-05,"RIOX1","79697"
969,"ENSG00000197863",148.649035467033,1.18172586084875,0.259731614909668,4.54979599329772,5.36979505637449e-06,0.000100435671415615,"ZNF790","388536"
970,"ENSG00000047346",2734.56981839892,0.604496125681741,0.132871856054364,4.54946701003722,5.37819644902835e-06,0.000100489105610505,"FAM214A","56204"
971,"ENSG00000176428",207.205506691395,1.15928285061134,0.255101800955947,4.54439304727425,5.50937719204805e-06,0.000102834142357033,"VPS37D","155382"
972,"ENSG00000177051",548.768426385904,0.931370167653546,0.205065183016892,4.54182496487874,5.57693369661929e-06,0.000103988010614741,"FBXO46","23403"
973,"ENSG00000137942",1827.50737919727,0.715505540269116,0.157570315566606,4.54086505885475,5.60238820335649e-06,0.00010435527625656,"FNBP1L","54874"
974,"ENSG00000239306",1605.05536782595,-1.22067433110408,0.269001815943077,-4.53779215885436,5.6846244819973e-06,0.000105778371777946,"RBM14","10432"
975,"ENSG00000198435",561.573154987416,-1.04451158803424,0.230225896826234,-4.53689876957066,5.70874915422757e-06,0.000106118327867918,"NRARP","441478"
976,"ENSG00000081052",43.4116847079988,1.80411062786302,0.398082684183644,4.5319997566906,5.84279172455845e-06,0.000108498726655632,"COL4A4","1286"
977,"ENSG00000198712",74450.7958059962,-0.613460182177958,0.135429303156545,-4.52974480322659,5.90549733159865e-06,0.000109550904440014,"COX2","4513"
978,"ENSG00000163346",1013.43623464712,1.08308020982354,0.239357343530501,4.52495082811413,6.04095493452871e-06,0.000111949148500407,"PBXIP1","57326"
979,"ENSG00000229867",14.6311807030161,3.42962790251599,0.758175303602043,4.52352890713011,6.08170088332083e-06,0.00011258911829347,"STEAP3-AS1","100874111"
980,"ENSG00000196214",633.22072832075,0.788284710350223,0.174282960204622,4.52301653256702,6.09644762294972e-06,0.000112746955835042,"ZNF766","90321"
981,"ENSG00000116977",1508.91227194355,0.819419344621164,0.181236694114671,4.5212662293581,6.14708193187394e-06,0.00011345184616424,"LGALS8","3964"
982,"ENSG00000134755",802.873000849959,1.03091454507675,0.22800408819211,4.52147394922203,6.14105185003236e-06,0.00011345184616424,"DSC2","1824"
983,"ENSG00000186480",5026.2847018833,0.722758934770816,0.160045328794675,4.51596394730182,6.30293880374201e-06,0.00011621003344763,"INSIG1","3638"
984,"ENSG00000132196",306.861701185029,0.773576349351997,0.171366966041043,4.51415093132198,6.35709334129876e-06,0.000116970517479897,"HSD17B7","51478"
985,"ENSG00000125454",236.437816462036,-0.920886468016735,0.20399741652836,-4.51420652128068,6.35542628107807e-06,0.000116970517479897,"SLC25A19","60386"
986,"ENSG00000144354",419.104960016874,-0.846618692108454,0.187681542083523,-4.51093209651745,6.45433814406679e-06,0.000118639375784043,"CDCA7","83879"
987,"ENSG00000159363",1242.46371899723,-0.621809155358452,0.137977312841792,-4.50660432901335,6.58733037499537e-06,0.000120961272255741,"ATP13A2","23400"
988,"ENSG00000246273",134.980743178963,1.33243238721439,0.295765132857756,4.50503537837641,6.63618856007961e-06,0.000121735102695225,"SBF2-AS1","283104"
989,"ENSG00000171227",39.3034268848262,-1.53538535978925,0.340900888932835,-4.50390541542927,6.67159091337961e-06,0.000122260782319608,"TMEM37","140738"
990,"ENSG00000118640",1181.46537573914,-0.565453888925956,0.125566589091224,-4.50321931190753,6.69317498991693e-06,0.000122532427795206,"VAMP8","8673"
991,"ENSG00000111671",90.890439112588,-1.14573537159285,0.254574395596287,-4.50059154185245,6.77646129336102e-06,0.000123931972230954,"SPSB2","84727"
992,"ENSG00000119812",994.062433449112,-0.753448381993302,0.167425919703773,-4.50018959624879,6.7892879195853e-06,0.000124041385337262,"FAM98A","25940"
993,"ENSG00000088448",821.46060395618,0.558344562546648,0.124114090915701,4.49863958578144,6.83896864230111e-06,0.000124823230285061,"ANKRD10","55608"
994,"ENSG00000145491",25.8182138078056,2.00496761504999,0.445903739169701,4.49641355056442,6.91092592398655e-06,0.000126009679523473,"ROPN1L","83853"
995,"ENSG00000198911",5248.17604284597,0.558750941128332,0.124307948546515,4.49489310749307,6.96049035278128e-06,0.000126785856435988,"SREBF2","6721"
996,"ENSG00000168938",827.451859890402,-0.654994208044574,0.145910601236389,-4.48901041113126,7.15548006035488e-06,0.000130206747604289,"PPIC","5480"
997,"ENSG00000196943",2358.66725480899,-0.640780200079306,0.142809920289936,-4.48694459585425,7.22518537247377e-06,0.000131343289559393,"NOP9","161424"
998,"ENSG00000141522",5211.03593134869,-0.598592601035703,0.133417791497712,-4.48660253116219,7.2367899007636e-06,0.000131422425011462,"ARHGDIA","396"
999,"ENSG00000279930",14.6504775808621,-3.24500402503601,0.723531865281389,-4.48494970401061,7.29311357454699e-06,0.000132312703128218,NA,NA
1000,"ENSG00000136478",2385.63761872076,-0.59006659931213,0.13157660286423,-4.48458606216642,7.3055615996961e-06,0.000132405998432892,"TEX2","55852"
1001,"ENSG00000137713",667.605913924762,-0.679381755995912,0.151505540606476,-4.48420403159085,7.318660983883e-06,0.000132510900771124,"PPP2R1B","5519"
1002,"ENSG00000118922",192.761897674467,1.00364854947583,0.223844059633478,4.48369526142084,7.33614100010725e-06,0.000132694829826291,"KLF12","11278"
1003,"ENSG00000197712",639.11139451407,0.724438538287258,0.161607944993718,4.48269135725609,7.37074971224171e-06,0.000132922853517083,"FAM114A1","92689"
1004,"ENSG00000175792",1610.56075512067,-0.768879307076169,0.171510732946424,-4.48298070836388,7.36075860520538e-06,0.000132922853517083,"RUVBL1","8607"
1005,"ENSG00000140743",439.349631720097,-0.813143593231768,0.181391292304116,-4.48281492955281,7.36648125504622e-06,0.000132922853517083,"CDR2","1039"
1006,"ENSG00000112297",3536.34547811148,0.640274389434476,0.142867714791598,4.48158907257983,7.40892982314144e-06,0.000133462483599515,"CRYBG1","202"
1007,"ENSG00000136950",1655.36643436332,-0.675316098382286,0.150693014959318,-4.48140279471214,7.4154006281567e-06,0.000133462483599515,"ARPC5L","81873"
1008,"ENSG00000238117",23.2658308339805,2.44070593669945,0.545217221094223,4.47657528461974,7.58499289598305e-06,0.000136244213326855,NA,NA
1009,"ENSG00000143324",1425.67254215723,-0.601197101919684,0.134297593908728,-4.47660367115938,7.58398491195271e-06,0.000136244213326855,"XPR1","9213"
1010,"ENSG00000110717",1331.72639131651,-0.637683155392888,0.1424616630811,-4.47617374107075,7.59926512550738e-06,0.000136365426866035,"NDUFS8","4728"
1011,"ENSG00000183049",425.554525939215,0.897255336057054,0.200593899026402,4.47299414594338,7.71318898825603e-06,0.000138272836026857,"CAMK1D","57118"
1012,"ENSG00000104881",1637.39400925164,0.780099502576139,0.174460384554196,4.47149938692128,7.76730826335677e-06,0.000139105429807389,"PPP1R13L","10848"
1013,"ENSG00000157870",612.622454969655,-0.810820283692942,0.181352149175839,-4.4709714628569,7.78650890102559e-06,0.000139311636053492,"PRXL2B","127281"
1014,"ENSG00000123119",1827.73193696077,-0.676803961180358,0.151441915230825,-4.46906630934234,7.85617753802985e-06,0.000140419488855279,"NECAB1","64168"
1015,"ENSG00000132793",2104.17559750119,1.25324448652574,0.280507857552437,4.46776962849058,7.90393564204767e-06,0.000141133920764997,"LPIN3","64900"
1016,"ENSG00000085224",4256.18434430037,0.598932188372725,0.134194177529795,4.46317567123762,8.07537929638281e-06,0.000144053321227994,"ATRX","546"
1017,"ENSG00000143416",1358.21795228309,-0.714761152705289,0.160191969556452,-4.46190376886154,8.12347071804288e-06,0.000144768715136489,"SELENBP1","8991"
1018,"ENSG00000183963",2513.69609731811,1.17925100703952,0.264433413358174,4.45953857367572,8.21362905966923e-06,0.000146231643494543,"SMTN","6525"
1019,"ENSG00000109066",336.284798097618,-1.09538697363746,0.245657483739045,-4.45900103251509,8.23425245032361e-06,0.000146454947408896,"TMEM104","54868"
1020,"ENSG00000117399",1540.11856677489,-0.683479779121987,0.153373260920431,-4.45631640756841,8.33799426626995e-06,0.000148154713805761,"CDC20","991"
1021,"ENSG00000169239",560.848294447358,0.860905982114723,0.193285893032285,4.45405491631467,8.42635326291735e-06,0.000149578086716076,"CA5B","11238"
1022,"ENSG00000234210",199.134965224154,3.71191699091346,0.83362838589852,4.45272384398547,8.47877739335835e-06,0.000150361410447384,"LOC101927914","101927914"
1023,"ENSG00000273585",20.3067208072892,3.94293421083648,0.885890497876775,4.45081442942052,8.55452406656358e-06,0.000151556397050243,NA,NA
1024,"ENSG00000162415",520.28315713264,0.976299603056044,0.219478119937065,4.44827759293726,8.65616153175106e-06,0.00015305782595264,"ZSWIM5","57643"
1025,"ENSG00000105497",9.89087379934138,5.85461198242421,1.31613591024908,4.44833389685129,8.6538932650266e-06,0.00015305782595264,"ZNF175","7728"
1026,"ENSG00000231672",30.098542476502,1.8313630326313,0.411805537087848,4.44715494983891,8.7015072606184e-06,0.000153709666268468,NA,NA
1027,"ENSG00000167741",46.4676188272935,-1.43305969313041,0.322270309962942,-4.44676300865318,8.7173919189259e-06,0.000153840322432924,"GGT6","124975"
1028,"ENSG00000137834",1000.1101713531,0.614785380021993,0.138338025244297,4.44408093101167,8.82683759501838e-06,0.000155620237910616,"SMAD6","4091"
1029,"ENSG00000153885",1956.70617863057,0.758499816946554,0.170684670346978,4.44386608009161,8.83566144337016e-06,0.000155624419824724,"KCTD15","79047"
1030,"ENSG00000101084",247.950460843813,-0.787834401547424,0.177326323047039,-4.44285083009609,8.87747153400901e-06,0.000156209023380951,"RAB5IF","55969"
1031,"ENSG00000153037",147.184459586839,-0.849893103953591,0.19131229775893,-4.44243843134712,8.89450890321729e-06,0.000156357011990214,"SRP19","6728"
1032,"ENSG00000226549",56.5098032921864,1.51195099543093,0.340511048520604,4.44024063829884,8.98583423806729e-06,0.000157504119662216,NA,NA
1033,"ENSG00000137831",859.566080346956,0.663622748003677,0.149444455814837,4.44059797591897,8.97092496662342e-06,0.000157504119662216,"UACA","55075"
1034,"ENSG00000140943",7449.11155180392,0.523513040947857,0.11789689235958,4.44043121468518,8.97787983613972e-06,0.000157504119662216,"MBTPS1","8720"
1035,"ENSG00000157502",50.4084270135334,1.81813576625,0.409495986984694,4.43993549152402,8.99858467928873e-06,0.000157575216161767,"PWWP3B","139221"
1036,"ENSG00000196693",742.476788113058,0.604744141875488,0.136392022106571,4.43386741053642,9.25575614364823e-06,0.000161922127748533,"ZNF33B","7582"
1037,"ENSG00000103507",2680.84844262065,0.790395597211705,0.178273212631583,4.43361953006999,9.26640944716737e-06,0.000161952174368815,"BCKDK","10295"
1038,"ENSG00000171302",2687.9314731073,-0.688815552754263,0.15539397689647,-4.43270432040734,9.30584451347023e-06,0.000162484707092615,"CANT1","124583"
1039,"ENSG00000071575",259.726241326257,1.15149322241956,0.259788681113475,4.43242260395708,9.31801550813377e-06,0.000162540628555742,"TRIB2","28951"
1040,"ENSG00000064309",256.521830636909,0.88612059344253,0.200056547674973,4.42935061981669,9.45172535105647e-06,0.000164714490637065,"CDON","50937"
1041,"ENSG00000153048",1739.08709083777,0.502684827776659,0.113507220432133,4.42865947966031,9.48205919545434e-06,0.000165084381228064,"CARHSP1","23589"
1042,"ENSG00000248323",14.9989281172021,2.95863584319599,0.668258465968206,4.42738250821764,9.53834974837617e-06,0.000165905039193445,"LUCAT1","100505994"
1043,"ENSG00000248527",9434.96491752576,-0.710120440239029,0.160421277290532,-4.42659759498712,9.57310800423894e-06,0.000166258547797917,NA,NA
1044,"ENSG00000100911",1573.74140378885,-0.57900344879483,0.130803618708288,-4.42650940786354,9.57702074051119e-06,0.000166258547797917,"PSME2","5721"
1045,"ENSG00000074071",2336.57292303967,-0.532962662537935,0.12040889647733,-4.42627312541045,9.5875117858814e-06,0.000166281400581162,"MRPS34","65993"
1046,"ENSG00000075618",863.418577297237,0.721245203442144,0.162964057960154,4.42579310106829,9.60885889573199e-06,0.000166492312262186,"FSCN1","6624"
1047,"ENSG00000116096",956.142802965332,-0.725716354643123,0.163999186799219,-4.42512166558241,9.63879441426916e-06,0.000166851489937167,"SPR","6697"
1048,"ENSG00000184709",59.2357869994397,-1.30981970776342,0.29602468820041,-4.42469753359444,9.65774995513037e-06,0.000167020095598075,"LRRC26","389816"
1049,"ENSG00000277972",267.366367407722,-0.865724681547431,0.195752096792068,-4.42255636457894,9.75398917916597e-06,0.000168523641452053,"CISD3","284106"
1050,"ENSG00000249364",167.506287582598,0.924301785870395,0.209019568401789,4.42208254919775,9.77540922415185e-06,0.000168732873122408,"LOC101928858","101928858"
1051,"ENSG00000185499",2555.21274561297,0.975077324875046,0.220670826913107,4.41869611182905,9.92981523893154e-06,0.000171234987050804,"MUC1","4582"
1052,"ENSG00000143995",284.604873398069,1.22397167912806,0.277016600287003,4.41840553187052,9.94317232574971e-06,0.000171302333870616,"MEIS1","4211"
1053,"ENSG00000142089",1007.02078676109,-0.738056313863079,0.167110776908927,-4.41656922141717,1.00279797267833e-05,0.00017259933957096,"IFITM3","10410"
1054,"ENSG00000122877",36.8242603974324,3.08425504712566,0.698377090477695,4.41631761576831,1.00396534532634e-05,0.000172636318014179,"EGR2","1959"
1055,"ENSG00000112290",787.661529823751,0.660548521571711,0.149688055467908,4.41283387312975,1.02026283595269e-05,0.000175272451552669,"WASF1","8936"
1056,"ENSG00000139269",19.4474045261722,2.75395881188965,0.62423468194339,4.41173630935713,1.02544953849816e-05,0.000175996661323302,"INHBE","83729"
1057,"ENSG00000155846",159.921757586248,-1.47327505838463,0.3341396092808,-4.40916017575915,1.03772254225831e-05,0.000177934563442664,"PPARGC1B","133522"
1058,"ENSG00000109452",3806.03806571219,0.854201403986386,0.193768724475249,4.40835540565008,1.04158523043597e-05,0.000178428078605118,"INPP4B","8821"
1059,"ENSG00000162302",1313.96571594926,-0.668717425674374,0.151704554977976,-4.40802470150918,1.04317650178073e-05,0.00017853192557388,"RPS6KA4","8986"
1060,"ENSG00000114999",966.397807497776,-0.611466217474299,0.138788297123778,-4.40574767574939,1.05419620918592e-05,0.000180247661276279,"TTL","150465"
1061,"ENSG00000266094",74.0254329047374,-1.19445200899627,0.271527673461947,-4.3990065313312,1.08747554106971e-05,0.00018576255142646,"RASSF5","83593"
1062,"ENSG00000074582",484.315745064797,-0.669934752470966,0.152334682052787,-4.39778219538227,1.09362643474848e-05,0.000186637339956511,"BCS1L","617"
1063,"ENSG00000116985",179.409431254378,-0.883663588174886,0.20099570475907,-4.39643020846697,1.10045721791546e-05,0.000187626402798681,"BMP8B","656"
1064,"ENSG00000184162",700.397802707678,-0.66577539794548,0.151443205906938,-4.39620512494037,1.10159837863723e-05,0.000187644445624259,"NR2C2AP","126382"
1065,"ENSG00000119522",1683.90540840391,0.691027331614639,0.15729373413949,4.39322860122213,1.11679584612887e-05,0.000190054534415396,"DENND1A","57706"
1066,"ENSG00000127129",423.358629710824,4.40676975159565,1.00398351748535,4.38928495821641,1.13723971085621e-05,0.000193170876471958,"EDN2","1907"
1067,"ENSG00000068366",78.7737557450427,1.16092609873485,0.26447954078498,4.38947411693624,1.13625100761496e-05,0.000193170876471958,"ACSL4","2182"
1068,"ENSG00000011376",472.403920959032,-0.66970004276709,0.152603216848264,-4.38850541029541,1.1413229598346e-05,0.000193682933745714,"LARS2","23395"
1069,"ENSG00000272556",240.59068482115,1.15327254419073,0.262812677031679,4.3881922181848,1.14296738852696e-05,0.000193780551446797,NA,NA
1070,"ENSG00000153531",444.013167884098,0.91130498935219,0.207841668406866,4.38461159563174,1.16192906083363e-05,0.000196811236435034,"ADPRHL1","113622"
1071,"ENSG00000111276",3532.20781817837,1.03070102363196,0.235084671134894,4.38438209797412,1.16315458102087e-05,0.000196834861124391,"CDKN1B","1027"
1072,"ENSG00000183048",341.48853175553,-0.695139270287593,0.158607853769611,-4.38275440822325,1.17188193725462e-05,0.000198126755884354,"SLC25A10","1468"
1073,"ENSG00000159208",1539.22860731982,2.79814150869708,0.638945303895969,4.37931305173606,1.19054004045508e-05,0.000201093641129617,"CIART","148523"
1074,"ENSG00000130522",5232.87435174681,1.24549415804297,0.284496947368145,4.37788232726193,1.19838018867853e-05,0.000202229446365081,"JUND","3727"
1075,"ENSG00000159337",20.4504621564124,2.85479280626151,0.652713066993221,4.37373319246136,1.22139643169531e-05,0.000205744790603839,"PLA2G4D","283748"
1076,"ENSG00000164054",2296.39848665388,-0.731994255435653,0.167362017978461,-4.37371790969835,1.22148198350105e-05,0.000205744790603839,"SHISA5","51246"
1077,"ENSG00000214193",509.880588464168,1.25005011058106,0.285893765890318,4.37242871207144,1.22871944343105e-05,0.000206771691668936,"SH3D21","79729"
1078,"ENSG00000048162",750.096668763534,-0.669935960072544,0.153252040247073,-4.37146519545498,1.23415525691486e-05,0.000207493783639378,"NOP16","51491"
1079,"ENSG00000109501",1279.27246893706,-0.878697609418602,0.201020323974981,-4.37118790798469,1.2357238604373e-05,0.000207564960579849,"WFS1","7466"
1080,"ENSG00000275527",31.3056198579726,2.2751642160486,0.520662925142743,4.36974500426519,1.24391706186026e-05,0.000208747711381069,NA,NA
1081,"ENSG00000272455",68.4108155871192,-1.75609531770867,0.401987878445103,-4.36852803746542,1.25086760490778e-05,0.000209719930354752,NA,NA
1082,"ENSG00000070961",4157.95793074613,0.808900716654065,0.185552389651455,4.35941955893707,1.30407878455767e-05,0.000218036198259439,"ATP2B1","490"
1083,"ENSG00000143442",5555.1897256676,0.696319713503865,0.159718813638675,4.35965994011901,1.30264715780883e-05,0.000218036198259439,"POGZ","23126"
1084,"ENSG00000138363",3398.04759895092,-0.563994339287297,0.129372094538201,-4.35947443921734,1.30375180451543e-05,0.000218036198259439,"ATIC","471"
1085,"ENSG00000153815",2314.97196954677,0.635920435263287,0.145882102945061,4.35913948610115,1.30574869435614e-05,0.000218114187433278,"CMIP","80790"
1086,"ENSG00000077235",5257.75354713653,-0.549319487185785,0.126028867634345,-4.35867986039164,1.30849359452328e-05,0.000218370463308444,"GTF3C1","2975"
1087,"ENSG00000113719",4257.34825221314,-0.57015047629868,0.130814081597578,-4.35847937267663,1.30969263747671e-05,0.000218370463308444,"ERGIC1","57222"
1088,"ENSG00000119699",364.809259747512,-0.690482477619665,0.158465323275077,-4.3573096204844,1.31670942040912e-05,0.000219338617054181,"TGFB3","7043"
1089,"ENSG00000049656",2880.62163418725,-0.597488174606536,0.13713639886943,-4.35688977931682,1.31923658140162e-05,0.000219557794318852,"CLPTM1L","81037"
1090,"ENSG00000114993",270.190469656666,-0.778779878977634,0.178788265237936,-4.35587804345667,1.32534557482085e-05,0.00022037213943168,"RTKN","6242"
1091,"ENSG00000159399",12943.6019887607,2.82095237450481,0.647662402580288,4.355590757262,1.32708516007436e-05,0.000220459133283114,"HK2","3099"
1092,"ENSG00000132603",924.772574923584,-0.775091855847566,0.177983039289629,-4.35486358105319,1.3314981224653e-05,0.000220989670069242,"NIP7","51388"
1093,"ENSG00000164077",93.7232689820495,-1.4639337110043,0.336234895518842,-4.35390178269663,1.33735642607711e-05,0.000221758900880344,"MON1A","84315"
1094,"ENSG00000261115",761.117638736407,-0.700309376765863,0.160906560528555,-4.35227360814528,1.34732970424416e-05,0.000223193849032826,"TMEM178B","100507421"
1095,"ENSG00000184014",1610.85391460744,1.13757168092667,0.261385285559235,4.35208767965965,1.34847310025902e-05,0.000223193849032826,"DENND5A","23258"
1096,"ENSG00000103966",445.189307449203,-0.753038435344595,0.173058000004682,-4.3513644866127,1.35292929617157e-05,0.000223727103684429,"EHD4","30844"
1097,"ENSG00000112759",972.604392268926,-0.900688877093809,0.207135097221948,-4.34831609502039,1.37186785281789e-05,0.000226652078071754,"SLC29A1","2030"
1098,"ENSG00000100097",3469.59401791093,0.643080711740773,0.147994963757725,4.34528780853332,1.39093171079008e-05,0.000229592407343892,"LGALS1","3956"
1099,"ENSG00000166924",23.9685835331937,2.35334145897698,0.541827664318356,4.34333943051357,1.40333056131482e-05,0.00023142823560755,"NYAP1","222950"
1100,"ENSG00000162373",11.8907875659543,3.55198637113424,0.818130794236503,4.34158742851017,1.41456968878052e-05,0.000233069645813256,"BEND5","79656"
1101,"ENSG00000044524",30.7773079510615,1.95571578591902,0.45058525341999,4.34039012833848,1.42229971733136e-05,0.00023413042758323,"EPHA3","2042"
1102,"ENSG00000058799",327.361920906054,-0.803933403518692,0.185303533556248,-4.33846774581155,1.43479536533714e-05,0.000235973059903542,"YIPF1","54432"
1103,"ENSG00000142623",18.97240778721,2.43994521530816,0.56248398863265,4.33780385685191,1.43913496869278e-05,0.00023647218651485,"PADI1","29943"
1104,"ENSG00000131238",1796.39267445649,-0.712626088899059,0.164456124833272,-4.3332292404526,1.4693796579276e-05,0.00024122316050978,"PPT1","5538"
1105,"ENSG00000142892",275.128660176372,-0.682402701400788,0.157624152896171,-4.32930289465406,1.49582081608599e-05,0.000245341687518032,"PIGK","10026"
1106,"ENSG00000131475",845.457487752836,-0.56703014144751,0.13100577811336,-4.32828345141277,1.50275987629923e-05,0.000246256962007661,"VPS25","84313"
1107,"ENSG00000173221",127.84305490347,1.49837337976381,0.346266781402602,4.32722241993427,1.51001460677686e-05,0.000247222264979437,"GLRX","2745"
1108,"ENSG00000163082",79.1142229896448,1.10566033952409,0.255545800700863,4.32666213450463,1.51385898038765e-05,0.00024740469035659,"SGPP2","130367"
1109,"ENSG00000259431",130.499562424609,-0.940123979300501,0.21727774519452,-4.32683052035009,1.51270262863469e-05,0.00024740469035659,"THTPA","79178"
1110,"ENSG00000257298",13.4982451064365,3.28997670755097,0.761465852932121,4.32058337860129,1.55617241071121e-05,0.000253862005146084,NA,NA
1111,"ENSG00000178573",139.454145606275,1.92738559817142,0.446083460495782,4.32068383801836,1.55546405203741e-05,0.000253862005146084,"MAF","4094"
1112,"ENSG00000178695",247.708993814446,1.05797612177189,0.244886457378354,4.32027206852562,1.55836947156315e-05,0.000253991801282469,"KCTD12","115207"
1113,"ENSG00000178445",37.1157765602473,-1.60894502293521,0.372458918334508,-4.31979191189672,1.56176396033047e-05,0.000254316352354263,"GLDC","2731"
1114,"ENSG00000072274",13640.7535062881,0.768477439083338,0.177919999041069,4.31923023395449,1.56574371326257e-05,0.000254735539130798,"TFRC","7037"
1115,"ENSG00000118816",8994.64389514551,0.711281538133451,0.16480828943026,4.31581166573805,1.5901751560004e-05,0.000258472765286013,"CCNI","10983"
1116,"ENSG00000143578",953.97253885964,-0.561688208454434,0.130152426312832,-4.31561842039249,1.59156701643782e-05,0.000258472765286013,"CREB3L4","148327"
1117,"ENSG00000155189",1381.56544408218,0.678752393475363,0.157346396008314,4.31374604499678,1.60511317750252e-05,0.000260132507266769,"AGPAT5","55326"
1118,"ENSG00000187109",11730.9365535649,0.465150976299636,0.107833310295118,4.31361121184735,1.60609289136788e-05,0.000260132507266769,"NAP1L1","4673"
1119,"ENSG00000075234",273.763633474245,-0.783553405999979,0.181641587722806,-4.31373352227972,1.60520414506728e-05,0.000260132507266769,"TTC38","55020"
1120,"ENSG00000120053",845.385159557011,-0.627691882019344,0.145540079865101,-4.31284552407243,1.61166728902747e-05,0.000260802303092266,"GOT1","2805"
1121,"ENSG00000183496",455.249209831671,1.15073506036983,0.266896449078006,4.31154129005852,1.62120492139686e-05,0.00026211166811237,"MEX3B","84206"
1122,"ENSG00000125378",481.281900874778,0.995911220253627,0.231004382897184,4.31122218445912,1.62354666257615e-05,0.00026225632542362,"BMP4","652"
1123,"ENSG00000150556",371.892258868297,0.713123193376944,0.165440175786776,4.31045959656158,1.62915594300247e-05,0.000262928070445029,"LYPD6B","130576"
1124,"ENSG00000198668",10061.220574698,-0.495634672816908,0.114992074169418,-4.31016377778078,1.63133683183919e-05,0.000263045807297629,"CALM1","801"
1125,"ENSG00000171236",27.0498204740956,-1.96246096086633,0.455537520231838,-4.30801168665002,1.64728683375061e-05,0.000265381569554632,"LRG1","116844"
1126,"ENSG00000163001",675.795814052623,0.631922311047144,0.146744519400625,4.30627538001568,1.66026351299245e-05,0.000267234599551289,"CFAP36","112942"
1127,"ENSG00000172366",689.66561126416,-0.634651540811504,0.147460742837988,-4.30386778607769,1.67841850495787e-05,0.000269917098348327,"MCRIP2","84331"
1128,"ENSG00000146083",2823.22908131286,0.627224008022672,0.145848958979167,4.30050383912761,1.70410218973725e-05,0.000273804504315585,"RNF44","22838"
1129,"ENSG00000184967",544.704760278695,-0.82846376735919,0.192726732566476,-4.29864480306816,1.71845613829005e-05,0.000275866244910264,"NOC4L","79050"
1130,"ENSG00000085063",2840.77856229861,0.485455928483678,0.112950366535541,4.29795797369921,1.72378835824998e-05,0.000276477346946218,"CD59","966"
1131,"ENSG00000285018",41.811881677598,2.60113775413395,0.605826743630959,4.29353405322503,1.75851328318161e-05,0.000281797477846007,NA,NA
1132,"ENSG00000102760",30.9913244823909,3.05418737755437,0.7114335708307,4.29300429833269,1.76271592512481e-05,0.00028222140836539,"RGCC","28984"
1133,"ENSG00000183337",1694.57643734829,1.00058832340815,0.233108914934895,4.29236403801888,1.76780799947081e-05,0.000282786868335472,"BCOR","54880"
1134,"ENSG00000261189",108.580363245903,1.0390159001676,0.242138392819763,4.29100023365974,1.77870127638541e-05,0.00028427850029285,NA,NA
1135,"ENSG00000233223",131.907373792072,0.946190021143929,0.220540942614773,4.29031457799051,1.78420202529921e-05,0.000284906409749101,"LOC100996842","100996842"
1136,"ENSG00000156030",6141.61535297511,1.42507637643014,0.332271581479634,4.28889034110034,1.7956799673063e-05,0.00028648682858679,"ELMSAN1","91748"
1137,"ENSG00000253910",103.198968551146,1.00804211872708,0.2350548604991,4.28853977572157,1.79851594775701e-05,0.000286686922050554,"PCDHGB2","56103"
1138,"ENSG00000146592",18.0757416265955,4.79212292734596,1.11750422349263,4.28823697181988,1.80096898484477e-05,0.000286825675582835,"CREB5","9586"
1139,"ENSG00000165895",185.694605217055,1.14363389499143,0.266776287323405,4.28686487268277,1.81212446425963e-05,0.000288348935823017,"ARHGAP42","143872"
1140,"ENSG00000128626",805.367204328369,-0.634443371219929,0.148017826135331,-4.28626326831651,1.81703637667755e-05,0.00028887690606056,"MRPS12","6183"
1141,"ENSG00000042062",151.342829137819,-1.78965220717177,0.417731215767663,-4.28421946845157,1.8338182795496e-05,0.000291289417165268,"RIPOR3","140876"
1142,"ENSG00000115414",2911.3672305217,0.795116276268717,0.185623102738579,4.28349846833727,1.83977365753516e-05,0.000291724039975216,"FN1","2335"
1143,"ENSG00000132669",252.318780519014,0.860320080279019,0.200843692297019,4.28353049299019,1.83950874705189e-05,0.000291724039975216,"RIN2","54453"
1144,"ENSG00000119927",473.848351176835,-0.709560090751551,0.16568230536015,-4.28265462150078,1.84676713558737e-05,0.000292576989207915,"GPAM","57678"
1145,"ENSG00000130202",3339.80647119826,-0.681201148529551,0.159072459840156,-4.2823323987952,1.84944426877221e-05,0.000292745222071856,"NECTIN2","5819"
1146,"ENSG00000225031",374.943997194534,0.730901614260001,0.1707361777095,4.28088307976296,1.86153146858467e-05,0.000294401364193967,NA,NA
1147,"ENSG00000183624",2138.1831638184,-0.600207657000106,0.140237746709338,-4.27992941332778,1.86952597520752e-05,0.000295407923057202,"HMCES","56941"
1148,"ENSG00000043143",1343.68079687887,-1.06823296068845,0.249659885615005,-4.27875290440429,1.87943361591176e-05,0.00029671476354342,"JADE2","23338"
1149,"ENSG00000276043",1653.70008369824,-0.634757234065924,0.148377500998166,-4.27798844026745,1.88589812168916e-05,0.000297476218951213,"UHRF1","29128"
1150,"ENSG00000147121",289.905657850148,0.846958675922122,0.198150992824554,4.27430952451514,1.91730531260006e-05,0.000301904791360238,"KRBOX4","55634"
1151,"ENSG00000172939",2388.05729637832,0.941796395954331,0.220335920108505,4.2743661382608,1.9168182444859e-05,0.000301904791360238,"OXSR1","9943"
1152,"ENSG00000205363",57.8127835904183,-1.64284168151548,0.384459016240518,-4.27312564439304,1.9275176997285e-05,0.000303249399217703,"INSYN1","388135"
1153,"ENSG00000187678",34.0056337680382,-1.98803572701521,0.465276415293984,-4.27280571648807,1.93028634111945e-05,0.000303421592770589,"SPRY4","81848"
1154,"ENSG00000068120",573.582904556128,-0.648988560465909,0.151911736297504,-4.27214233925238,1.93603925104963e-05,0.000304062178388419,"COASY","80347"
1155,"ENSG00000163995",119.628557353227,-0.885218837345943,0.207246388550838,-4.27133540678706,1.94305910757839e-05,0.000304900461175331,"ABLIM2","84448"
1156,"ENSG00000104142",477.657627120701,-0.831265308007036,0.194636644654767,-4.27085716300482,1.94723099214182e-05,0.000305290782885626,"VPS18","57617"
1157,"ENSG00000165195",734.042701270722,0.980964641479546,0.229759621076011,4.26952585004053,1.95888946594143e-05,0.000306853177880055,"PIGA","5277"
1158,"ENSG00000145780",1056.85095469161,1.48973493298813,0.348940826564214,4.26930533654243,1.9608269359894e-05,0.000306891428219964,"FEM1C","56929"
1159,"ENSG00000171456",1905.6829236131,0.57551594967115,0.134817266975846,4.26885934258154,1.96475109622817e-05,0.00030724028358964,"ASXL1","171023"
1160,"ENSG00000269926",15.4743400926813,3.15913032487901,0.740177998248983,4.2680684002395,1.97172874804363e-05,0.000308065619220197,NA,NA
1161,"ENSG00000182544",873.1346556184,-0.887981708078408,0.208102451893213,-4.26704106559049,1.98082707821402e-05,0.000309220585405262,"MFSD5","84975"
1162,"ENSG00000155034",471.676782267545,-0.888383884066947,0.208233567622384,-4.26628566282821,1.98754260433919e-05,0.000310001911885056,"FBXL18","80028"
1163,"ENSG00000105364",1536.85378960695,-0.589092672893153,0.138154591117921,-4.26401083110107,2.0078970453266e-05,0.000312907360700768,"MRPL4","51073"
1164,"ENSG00000104953",60.3671990209389,1.86519815280514,0.437564004412731,4.26268645042795,2.01983842300673e-05,0.000314497865795309,"TLE6","79816"
1165,"ENSG00000188566",639.61079502653,-0.885129063674595,0.207704671110019,-4.26147885333667,2.03078572901944e-05,0.000315930991869084,"NDOR1","27158"
1166,"ENSG00000010818",1089.46538025312,1.26195282359924,0.296175051511116,4.26083431795023,2.03665177689926e-05,0.000316571842234323,"HIVEP2","3097"
1167,"ENSG00000111331",1061.11681994661,-0.905299386264672,0.212495148533734,-4.26032967110754,2.04125592847311e-05,0.000317015616517966,"OAS3","4940"
1168,"ENSG00000197045",2391.91586986042,-0.555730761640441,0.130449001541334,-4.26013810051547,2.0430063188688e-05,0.000317015809273786,"GMFB","2764"
1169,"ENSG00000099991",2257.92817616074,0.527466987665171,0.123822731772035,4.25985584485626,2.04558790771125e-05,0.000317144869455593,"CABIN1","23523"
1170,"ENSG00000211584",502.33325888063,-0.647414259035898,0.152008012534398,-4.25907982244946,2.05270164358422e-05,0.000317975765712139,"SLC48A1","55652"
1171,"ENSG00000175606",411.476634892469,-0.705090779230291,0.165613230363459,-4.2574544176385,2.06767801117401e-05,0.000320022171430552,"TMEM70","54968"
1172,"ENSG00000276805",222.320123201688,1.03456892578869,0.243123549467389,4.25532174096307,2.0874862006344e-05,0.000322812285838719,NA,NA
1173,"ENSG00000274605",67.5308233672596,-1.40021985869479,0.329160262714876,-4.25391524221648,2.1006484090594e-05,0.000324570773791923,"LOC105370333","105370333"
1174,"ENSG00000103550",1251.75666405414,-0.647707986509919,0.152285945790599,-4.25323547190987,2.10703807801271e-05,0.000325280733610753,"KNOP1","400506"
1175,"ENSG00000167272",445.375673490694,-1.0218034539045,0.240325061296165,-4.25175571949727,2.12101141566232e-05,0.000327054482064492,"POP5","51367"
1176,"ENSG00000040731",10.2374648480175,3.93356556057467,0.92518848805413,4.25163694897221,2.12213678496934e-05,0.000327054482064492,"CDH10","1008"
1177,"ENSG00000141524",766.19948181691,-0.78738940013706,0.185439558712471,-4.24607028621077,2.17552410831807e-05,0.000334898034307953,"TMC6","11322"
1178,"ENSG00000136295",3019.42951004599,0.607012051828417,0.142962720223541,4.24594643190388,2.17672635408722e-05,0.000334898034307953,"TTYH3","80727"
1179,"ENSG00000117410",1061.66161424901,-0.535133591598767,0.126137373187212,-4.24246659080594,2.21076460340192e-05,0.000339846460322786,"ATP6V0B","533"
1180,"ENSG00000148362",960.000187429244,-0.705293715706044,0.166290548518109,-4.24133374982065,2.22195443102197e-05,0.000340833069790041,"PAXX","286257"
1181,"ENSG00000147471",694.293009090627,-0.578043523754904,0.136290971219226,-4.2412459063419,2.22282436819592e-05,0.000340833069790041,"PLPBP","11212"
1182,"ENSG00000164761",11.9489708710166,3.0997731494419,0.730829502521354,4.24144501384757,2.2208530191291e-05,0.000340833069790041,"TNFRSF11B","4982"
1183,"ENSG00000196655",616.944285985915,-0.752576931012521,0.17748209820548,-4.2402976898618,2.23223546570071e-05,0.000341986775827217,"TRAPPC4","51399"
1184,"ENSG00000167815",5282.39925787815,0.473548998412866,0.111688746125663,4.23989895884469,2.2362042074022e-05,0.000342305448099303,"PRDX2","7001"
1185,"ENSG00000240065",29.7669793875034,-1.78763699833558,0.421642745497373,-4.23969585016072,2.23822841653325e-05,0.000342326175706739,"PSMB9","5698"
1186,"ENSG00000112941",2047.56637133178,0.692835796887964,0.163445110840892,4.23895088279768,2.24566780263646e-05,0.000343174395067312,"TENT4A","11044"
1187,"ENSG00000170619",690.2242859895,-0.731735991855407,0.172698702925038,-4.2370670969835,2.26458478400731e-05,0.000345773669969237,"COMMD5","28991"
1188,"ENSG00000160233",229.797129927105,0.861609562974149,0.20336379415482,4.23678937814374,2.26738643161888e-05,0.000345910031032497,"LRRC3","81543"
1189,"ENSG00000146833",937.266453292109,0.581729568105745,0.137431604989361,4.23286600015169,2.30731991722239e-05,0.000351706191587373,"TRIM4","89122"
1190,"ENSG00000179148",132.50830119276,1.74776318379199,0.412958545551668,4.23229692815092,2.3131674106851e-05,0.000352301228161821,"ALOXE3","59344"
1191,"ENSG00000181019",7348.52389591637,-0.738816397013908,0.174746633850791,-4.22792920660635,2.35851970410459e-05,0.000358906894350895,"NQO1","1728"
1192,"ENSG00000102547",256.188542691868,0.706892893852451,0.167303037359592,4.22522450882404,2.38702681228385e-05,0.00036294021766638,"CAB39L","81617"
1193,"ENSG00000233191",443.19385903765,3.65587132715312,0.865388171914216,4.2245450605899,2.39423944825525e-05,0.0003637317331113,NA,NA
1194,"ENSG00000232536",40.4345776670317,3.35099570399853,0.793411919456325,4.22352579010252,2.40509834116254e-05,0.000365075396442461,NA,NA
1195,"ENSG00000163209",13.8649929209443,3.55594902206076,0.84217720714837,4.22232873542289,2.41791110552894e-05,0.000366406529068617,"SPRR3","6707"
1196,"ENSG00000132825",1089.25416059082,-1.01445578792947,0.240255831806308,-4.22239818406288,2.41716598573025e-05,0.000366406529068617,"PPP1R3D","5509"
1197,"ENSG00000160193",475.35394072048,-0.999985296385765,0.23701229314944,-4.21912839666616,2.45248583799059e-05,0.000371015693771642,"WDR4","10785"
1198,"ENSG00000077232",1965.07023261335,-0.621155229962804,0.147229947835586,-4.21894620689847,2.45446820145773e-05,0.000371015693771642,"DNAJC10","54431"
1199,"ENSG00000106351",259.379593671515,-0.920081067671409,0.218075801743381,-4.21908831844676,2.45292178882715e-05,0.000371015693771642,"AGFG2","3268"
1200,"ENSG00000184388",23.4928660453747,-1.88091823999965,0.446168036449414,-4.21571714318201,2.48985682503012e-05,0.000376051375807048,"PABPC1L2B","645974"
1201,"ENSG00000181350",141.725469098901,1.01178545101355,0.240175182813609,4.21269774487381,2.52338633225652e-05,0.000380798117284073,"LRRC75A","388341"
1202,"ENSG00000176148",428.958836007757,0.947733163161724,0.225044871265107,4.21130753984291,2.53896813233182e-05,0.000382830768971564,"TCP11L1","55346"
1203,"ENSG00000203667",845.886636122073,0.580476633843093,0.137862392882705,4.21055098279753,2.54748624286492e-05,0.000383795849257555,"COX20","116228"
1204,"ENSG00000162746",85.3024753813262,1.46570570093425,0.348284394386982,4.20835881410663,2.57232172874577e-05,0.000387215606410202,"FCRLB","127943"
1205,"ENSG00000105677",1041.05027530821,-0.584753799255427,0.139012531693191,-4.20648262522124,2.59376014654133e-05,0.000390118746024192,"TMEM147","10430"
1206,"ENSG00000258890",1566.67749437794,0.648314128537922,0.154160141162642,4.20545884071252,2.60553005332845e-05,0.000391564068710819,"CEP95","90799"
1207,"ENSG00000145390",1101.91779717863,1.06625806033779,0.253605208522303,4.20440126821773,2.61774173113069e-05,0.000393073331690245,"USP53","54532"
1208,"ENSG00000167767",17438.4948173308,1.44395700209216,0.344216663645709,4.19490732028702,2.72983183358162e-05,0.000409565166819812,"KRT80","144501"
1209,"ENSG00000188177",455.623341970526,1.49608647230216,0.356721331581403,4.19399217218035,2.74087443879995e-05,0.000410881789320185,"ZC3H6","376940"
1210,"ENSG00000087253",205.122934379865,0.878840563647151,0.209656107446138,4.19181951984361,2.76726104004849e-05,0.000414494537932553,"LPCAT2","54947"
1211,"ENSG00000198727",78469.119963057,-0.547394992178477,0.130656040844125,-4.18958808671946,2.79461284170123e-05,0.000418245773269968,"CYTB","4519"
1212,"ENSG00000239419",35.6060568016306,2.02322927051319,0.483030556854709,4.1886154857109,2.80661476045204e-05,0.000419695428369908,NA,NA
1213,"ENSG00000146094",383.275136872331,1.25925459430775,0.30067295882921,4.18812053871141,2.81274121609658e-05,0.000420264812865082,"DOK3","79930"
1214,"ENSG00000173575",4432.90535022263,1.07464983201315,0.256610284939405,4.18786734236669,2.81588019484713e-05,0.000420387254130226,"CHD2","1106"
1215,"ENSG00000128274",230.55677670839,-0.868971104030445,0.207518584896425,-4.18743749849759,2.8212167727806e-05,0.000420675891250661,"A4GALT","53947"
1216,"ENSG00000163697",3911.04682993745,0.619193201939908,0.147872812148308,4.1873363530741,2.82247390552108e-05,0.000420675891250661,"APBB2","323"
1217,"ENSG00000171631",44.6538972422472,-1.55725992378277,0.371913947941766,-4.18715117408451,2.82477686852822e-05,0.000420675891250661,"P2RY6","5031"
1218,"ENSG00000101493",1295.66516567788,0.763430262003063,0.182392083302747,4.18565459738661,2.84345458894962e-05,0.000423109778079826,"ZNF516","9658"
1219,"ENSG00000170919",126.669790500831,1.33885882771186,0.319933344991042,4.18480551862873,2.85410348210545e-05,0.000424345951679075,NA,NA
1220,"ENSG00000143801",264.816498389851,-1.01034751355893,0.241479083507122,-4.18399597549047,2.86429182832746e-05,0.000425336271279785,"PSEN2","5664"
1221,"ENSG00000185298",783.33306546279,-0.85646790982348,0.204705464710425,-4.18390349781347,2.86545788585642e-05,0.000425336271279785,"CCDC137","339230"
1222,"ENSG00000196935",1271.70527967964,0.86390761533809,0.206651093383884,4.18051315960501,2.90851977834009e-05,0.000431374897402912,"SRGAP1","57522"
1223,"ENSG00000187486",136.876670039555,-0.950688213950449,0.227423637616358,-4.18025243072653,2.9118567369976e-05,0.000431516692570273,"KCNJ11","3767"
1224,"ENSG00000124588",424.515059962784,-0.740001856639343,0.177143799626678,-4.1774076100821,2.94850366178174e-05,0.000436234125437815,"NQO2","4835"
1225,"ENSG00000175054",1262.96823349203,-0.709485141725038,0.169834408630174,-4.17751118543941,2.9471617507132e-05,0.000436234125437815,"ATR","545"
1226,"ENSG00000122367",37.2328661419239,2.35335521602806,0.56341786980334,4.17692682848255,2.95474022406764e-05,0.000436800259551402,"LDB3","11155"
1227,"ENSG00000219507",254.362377019742,0.865160706600672,0.207210996662539,4.17526444317847,2.97640097969164e-05,0.000439548668413924,NA,NA
1228,"ENSG00000197608",455.833404837574,0.902091124061757,0.216063093509578,4.17512824337011,2.97818232626516e-05,0.000439548668413924,"ZNF841","284371"
1229,"ENSG00000172493",1559.77511948146,0.917834426540874,0.219913992867971,4.17360630204151,2.99815672406831e-05,0.0004421366352076,"AFF1","4299"
1230,"ENSG00000137648",229.950938899548,-0.829657573722882,0.198909378256096,-4.17103296484441,3.03221989109611e-05,0.0004467963683433,"TMPRSS4","56649"
1231,"ENSG00000174672",143.265419320799,1.15164098973839,0.276296562843665,4.16813360935663,3.07103912815144e-05,0.000452148766520038,"BRSK2","9024"
1232,"ENSG00000113205",520.750299210199,0.615405554449908,0.14769749590566,4.16666207288303,3.09092163477626e-05,0.000454706685947118,"PCDHB3","56132"
1233,"ENSG00000214706",1251.58217796879,-0.749705538282489,0.180078791696908,-4.16320840015588,3.13806709391374e-05,0.000461267867072932,"IFRD2","7866"
1234,"ENSG00000130347",130.001414246218,-1.10562533978311,0.265628591021163,-4.1622979496775,3.15060882922703e-05,0.000462736097414187,"RTN4IP1","84816"
1235,"ENSG00000106392",439.768280772601,1.43415348782412,0.344754720127756,4.15992415504178,3.18353293654464e-05,0.000466815137070672,"C1GALT1","56913"
1236,"ENSG00000171425",486.831578220934,0.80825298025728,0.194289749379543,4.1600392343827,3.18192929532854e-05,0.000466815137070672,"ZNF581","51545"
1237,"ENSG00000255769",350.320641874691,0.803562117165011,0.193233982988362,4.15849274924591,3.20354399543016e-05,0.000469369695821958,NA,NA
1238,"ENSG00000183018",614.943270383979,1.62718128507822,0.391671203177743,4.15445728937031,3.26060512433982e-05,0.00047734416214487,"SPNS2","124976"
1239,"ENSG00000121775",399.833759365578,0.984497536264792,0.236995532584085,4.15407634705306,3.26604121676499e-05,0.000477504353730163,"TMEM39B","55116"
1240,"ENSG00000075790",1058.16363306998,-0.579192345799325,0.139429647112748,-4.15401141574265,3.26696865275547e-05,0.000477504353730163,"BCAP29","55973"
1241,"ENSG00000110436",157.583066544699,-0.934233554549341,0.224935999271216,-4.15333053658029,3.27670896044185e-05,0.000478542088630525,"SLC1A2","6506"
1242,"ENSG00000091483",1176.5116174563,-0.553931686977505,0.13341800044315,-4.15185121301184,3.29796657241521e-05,0.000481258825752442,"FH","2271"
1243,"ENSG00000166321",94.235407638854,1.24534503509889,0.300100077974334,4.14976578315118,3.32815644313562e-05,0.000485273591113355,"NUDT13","25961"
1244,"ENSG00000177732",2943.45445445343,0.469721490067115,0.113203828446035,4.14934279622032,3.33431178213383e-05,0.000485780279255576,"SOX12","6666"
1245,"ENSG00000104885",2844.16314009414,0.932344237415108,0.224714797812118,4.14901130896877,3.33914316702108e-05,0.000486093419751727,"DOT1L","84444"
1246,"ENSG00000268204",21.9239063116046,1.94341678021559,0.4684920199806,4.14823881161532,3.35042803683275e-05,0.000487344765164982,NA,NA
1247,"ENSG00000117013",69.1218690007777,-1.19811123857701,0.288867495497957,-4.14761528122671,3.35956316488349e-05,0.000488281658382906,"KCNQ4","9132"
1248,"ENSG00000130751",35.1583685359069,1.48227672315692,0.357588203768822,4.14520587517814,3.3950853683892e-05,0.000493049096287547,"NPAS1","4861"
1249,"ENSG00000164649",1091.32099825725,0.6270778661447,0.151488097245892,4.13945304974584,3.48134837281452e-05,0.000505171800711692,"CDCA7L","55536"
1250,"ENSG00000204231",998.907688719338,0.578644275354155,0.13981235731973,4.13872054264045,3.49248046897498e-05,0.00050638172815762,"RXRB","6257"
1251,"ENSG00000187583",169.867588492159,-0.806187275436992,0.194901718549139,-4.13637848572246,3.52830057559932e-05,0.000511166423918161,"PLEKHN1","84069"
1252,"ENSG00000198691",42.3431490696871,1.52913551147885,0.369773050515769,4.13533519910652,3.54436897977221e-05,0.000513084212375331,"ABCA4","24"
1253,"ENSG00000080200",279.103447108035,1.08030685640967,0.261398208776667,4.13280129755083,3.58368525290617e-05,0.000517948257764525,"CRYBG3","131544"
1254,"ENSG00000046604",3021.83078431836,0.65923163945202,0.159508993912629,4.13288068140606,3.58244726608588e-05,0.000517948257764525,"DSG2","1829"
1255,"ENSG00000103121",1138.35608221265,-0.563351790178326,0.136332191764195,-4.13219932055899,3.59308627953337e-05,0.000518893193069824,"CMC2","56942"
1256,"ENSG00000281183",165.203226181119,1.23024804511542,0.297896998892602,4.12977656602358,3.63115955018505e-05,0.000523974010251225,"NPTN-IT1","101241892"
1257,"ENSG00000130706",3297.4177935848,-0.538377938136232,0.130376595298548,-4.12940633173775,3.63701136693101e-05,0.000524400907034667,"ADRM1","11047"
1258,"ENSG00000074211",1712.69421394324,-0.540039536490049,0.130845410054513,-4.12730974869548,3.67031864365608e-05,0.000528620844664624,"PPP2R2C","5522"
1259,"ENSG00000115525",480.006137639968,1.12387339001435,0.272309098330989,4.12719735367892,3.67211235617282e-05,0.000528620844664624,"ST3GAL5","8869"
1260,"ENSG00000165238",854.210504704195,-0.827276640014377,0.200690805443547,-4.12214519836129,3.75360473645079e-05,0.000539748243737958,"WNK2","65268"
1261,"ENSG00000196793",331.899331413008,-0.670315774095433,0.162617596077125,-4.12203716120315,3.75536600835116e-05,0.000539748243737958,"ZNF239","8187"
1262,"ENSG00000069998",1534.76654648639,0.796749684526098,0.193358131521778,4.12059052420228,3.77902547140676e-05,0.000541513484280617,"HDHD5","27440"
1263,"ENSG00000203950",1302.78313164633,0.475878168961183,0.115488837129457,4.12055555142312,3.77959919231395e-05,0.000541513484280617,"RTL8A","26071"
1264,"ENSG00000184371",22.6206530993041,-2.04523745133803,0.496311165270788,-4.12087737381879,3.77432288412361e-05,0.000541513484280617,"CSF1","1435"
1265,"ENSG00000198146",1257.1704930533,0.987787222588949,0.23971168401886,4.12073039590024,3.77673173273931e-05,0.000541513484280617,"ZNF770","54989"
1266,"ENSG00000185046",105.192969698502,1.26630245042944,0.307395539134282,4.11945617036513,3.79767651236629e-05,0.000543673689653449,"ANKS1B","56899"
1267,"ENSG00000105695",15.9539921589297,-2.55467016840775,0.620197600657956,-4.11912294677946,3.80317195626371e-05,0.00054403069088653,"MAG","4099"
1268,"ENSG00000171017",247.655111819253,-0.993563584364364,0.241286157216104,-4.11778112689033,3.82537742368237e-05,0.000546775555416555,"LRRC8E","80131"
1269,"ENSG00000154734",49.463422284116,1.93447146857432,0.469900707490721,4.11676645243724,3.84225069670785e-05,0.000548754543949039,"ADAMTS1","9510"
1270,"ENSG00000131711",411.549496159957,1.41484805820338,0.343809931282089,4.11520415634103,3.86836869891355e-05,0.000551615376074816,"MAP1B","4131"
1271,"ENSG00000059728",1852.61208309579,1.3365617304913,0.324774621809021,4.11535151067699,3.86589809366811e-05,0.000551615376074816,"MXD1","4084"
1272,"ENSG00000086848",106.839546840084,1.02015032757926,0.248051130746502,4.11266146825918,3.91123725639833e-05,0.000557289811595623,"ALG9","79796"
1273,"ENSG00000237686",17.4685533289719,2.70781905437945,0.658565757061466,4.11169124016073,3.92771339963524e-05,0.00055919778205019,"LOC101929705","101929705"
1274,"ENSG00000197479",76.6416849222451,1.17711795793374,0.286411397362927,4.10988518184614,3.9585589701624e-05,0.000563146960559053,"PCDHB11","56125"
1275,"ENSG00000050438",321.354072290684,-1.08280358694374,0.263487279031421,-4.10950991988733,3.9649968307995e-05,0.000563620412246354,"SLC4A8","9498"
1276,"ENSG00000092853",600.963931009664,-0.704777093838738,0.171526268916903,-4.10885806756616,3.97620340515853e-05,0.000564770458582236,"CLSPN","63967"
1277,"ENSG00000120705",3536.44844882867,-0.589807436311522,0.143583413137473,-4.10776860239988,3.9950005045656e-05,0.000566995999567321,"ETF1","2107"
1278,"ENSG00000117682",343.428248362193,-0.650115401871611,0.1583804159638,-4.10477140065225,4.0471488518386e-05,0.000573947776140241,"DHDDS","79947"
1279,"ENSG00000175931",1723.40114123503,0.73045761786392,0.17808543229637,4.10172583150031,4.10080002991994e-05,0.000581101639892643,"UBE2O","63893"
1280,"ENSG00000105835",3480.29890820034,1.34424746662052,0.327776123954237,4.10111465839471,4.11164753710463e-05,0.000582183593456909,"NAMPT","10135"
1281,"ENSG00000062716",24508.3244384017,1.37070948387789,0.334459632171345,4.09828078497577,4.16230178892637e-05,0.000588895844047631,"VMP1","81671"
1282,"ENSG00000106366",195.333939153551,1.7463989089323,0.426461057750224,4.09509585270304,4.21993760703229e-05,0.000596584627065938,"SERPINE1","5054"
1283,"ENSG00000079432",3136.62484633409,0.719137422690759,0.17564197191618,4.09433699044295,4.2337815555986e-05,0.000598075268228129,"CIC","23152"
1284,"ENSG00000144445",295.828142984062,1.06667935063209,0.260591063843018,4.09330747916462,4.25263185440909e-05,0.000600270247113009,"KANSL1L","151050"
1285,"ENSG00000205129",47.3516594744262,2.06281275302454,0.504183100736724,4.09139606228433,4.28784113817051e-05,0.000604769126756438,"C4orf47","441054"
1286,"ENSG00000137474",46.9952337906862,1.46856926334758,0.359090994051683,4.08968558853975,4.31958325113068e-05,0.000608772370478168,"MYO7A","4647"
1287,"ENSG00000162426",23.7957875943287,1.94586279019504,0.475920179819076,4.08863265881008,4.33923369971272e-05,0.000610592170602433,"SLC45A1","50651"
1288,"ENSG00000198793",1864.57168489533,-0.685196352495576,0.167584018243029,-4.08867360789684,4.33846789943636e-05,0.000610592170602433,"MTOR","2475"
1289,"ENSG00000144567",2597.26511586924,0.578413249390691,0.141483717717461,4.08819656934492,4.3473970882702e-05,0.000611266290363143,"RETREG2","79137"
1290,"ENSG00000210107",45.6300191849635,-2.47237484556523,0.604979059221679,-4.08671144542756,4.37530732806919e-05,0.000614713721038187,NA,NA
1291,"ENSG00000167658",78413.3437270545,0.554926452713035,0.135799801601712,4.08635687363212,4.38199595792576e-05,0.000615001467458542,"EEF2","1938"
1292,"ENSG00000074410",5677.0006936531,-0.703089105188995,0.172062470983995,-4.08624321833897,4.38414199931823e-05,0.000615001467458542,"CA12","771"
1293,"ENSG00000084774",3007.24549749655,-0.980806565570763,0.24005182899696,-4.08581167520778,4.39229948724266e-05,0.000615669264553642,"CAD","790"
1294,"ENSG00000266498",23.3243363528337,2.61021228298322,0.638901874766643,4.08546662026402,4.39883243951414e-05,0.000616108494078472,NA,NA
1295,"ENSG00000242732",326.046414373119,1.22867208604687,0.300841590717699,4.08411643854065,4.42448423523363e-05,0.000619222797524126,"RTL5","340526"
1296,"ENSG00000037637",842.372794664194,0.971943319072119,0.23818621179663,4.08060278443821,4.49190605647771e-05,0.000628173652527794,"FBXO42","54455"
1297,"ENSG00000103591",1534.89393239047,-0.545580975425759,0.133724377901381,-4.07989166962597,4.50566933877253e-05,0.000629612575912978,"AAGAB","79719"
1298,"ENSG00000065809",741.611271196063,0.950817109622862,0.233103836646421,4.07894234304298,4.5241054394937e-05,0.000631701748731771,"FAM107B","83641"
1299,"ENSG00000030419",317.701388372359,0.810617154139269,0.198807105228425,4.07740534830426,4.55410593008751e-05,0.000635401199976182,"IKZF2","22807"
1300,"ENSG00000254251",450.849630031116,-0.715916527370994,0.175783678639628,-4.07271330826274,4.64686093190781e-05,0.000647843904076132,NA,NA
1301,"ENSG00000235674",14.6666470984095,2.51896518375805,0.618603779820494,4.07201712296197,4.66077521377398e-05,0.000649284319557568,NA,NA
1302,"ENSG00000013619",234.796192463423,-0.808739969119313,0.198663772847621,-4.07089806826347,4.68322398229507e-05,0.000651910533449431,"MAMLD1","10046"
1303,"ENSG00000165105",1216.59070953426,0.852593374016168,0.209512172343761,4.06942166881482,4.71299815015056e-05,0.000655551638321786,"RASEF","158158"
1304,"ENSG00000183605",516.386284714839,-0.55169903880598,0.13569202520913,-4.0658177070885,4.786433930121e-05,0.000663886082218886,"SFXN4","119559"
1305,"ENSG00000078142",429.358599948769,0.73750197571827,0.18138963232357,4.06584415146002,4.78589115945811e-05,0.000663886082218886,"PIK3C3","5289"
1306,"ENSG00000167397",182.71894552073,1.09113076722259,0.268349592201724,4.06607946846576,4.78106384782584e-05,0.000663886082218886,"VKORC1","79001"
1307,"ENSG00000198546",370.08317109056,0.999439752528937,0.245818534757692,4.06576238652673,4.78756957327347e-05,0.000663886082218886,"ZNF511","118472"
1308,"ENSG00000161533",1062.31395985928,-0.609822386196463,0.150026190468197,-4.0647728526156,4.80792633427937e-05,0.000666199211639749,"ACOX1","51"
1309,"ENSG00000078140",2491.16591521338,-0.489724381927696,0.12048968215692,-4.0644507742157,4.81456983669984e-05,0.000666610112454911,"UBE2K","3093"
1310,"ENSG00000120833",384.314773437231,-0.865471106457043,0.212947541475738,-4.06424559053033,4.81880669230235e-05,0.000666687423597616,"SOCS2","8835"
1311,"ENSG00000170464",100.250842704149,0.942212495618439,0.231854059421681,4.06381711827095,4.8276656536141e-05,0.000667403602639985,"DNAJC18","202052"
1312,"ENSG00000187514",25521.8742514364,0.513035892889779,0.126258459690106,4.06337836014312,4.83675328194355e-05,0.00066787875242022,"PTMA","5757"
1313,"ENSG00000106537",4249.78109665909,-0.551254509697929,0.135666854433322,-4.06329543056416,4.83847275396021e-05,0.00066787875242022,"TSPAN13","27075"
1314,"ENSG00000151240",2031.39368161212,0.548600395522262,0.135052172617609,4.06213676454941,4.86255736983193e-05,0.00067069246400939,"DIP2C","22982"
1315,"ENSG00000127080",851.817628248328,-0.561326795504236,0.138201741851968,-4.06164776204838,4.8727560897327e-05,0.000671588071257152,"IPPK","64768"
1316,"ENSG00000155760",660.93984326905,0.714734469285271,0.176059730871136,4.05961355131463,4.91539998020619e-05,0.000676950678125053,"FZD7","8324"
1317,"ENSG00000173875",730.468599161169,0.67071588103019,0.165231118275951,4.05925886133647,4.92287160036867e-05,0.000677464881435701,"ZNF791","163049"
1318,"ENSG00000101986",477.494146019501,-0.716380930153028,0.176490068087919,-4.05904387660025,4.92740553881659e-05,0.000677574339799028,"ABCD1","215"
1319,"ENSG00000123358",751.141707418911,1.46922830329029,0.362292005639862,4.05537047580007,5.00549035722457e-05,0.000687790047265641,"NR4A1","3164"
1320,"ENSG00000159884",240.046442842896,1.3814196622169,0.340690884774759,4.05475967791211,5.01858716867898e-05,0.000689067226099529,"CCDC107","203260"
1321,"ENSG00000198794",414.366702505895,-1.12410296797576,0.277284881845759,-4.05396414147472,5.03569387628345e-05,0.000690892625388049,"SCAMP5","192683"
1322,"ENSG00000248498",23.3683828180622,2.316143907781,0.571551744374762,4.05237833770362,5.06995901831464e-05,0.000695067603993453,"ASNSP1","389652"
1323,"ENSG00000185238",521.391025478349,-0.648956613514045,0.160151437616785,-4.05214354095832,5.07505111533904e-05,0.000695239806609257,"PRMT3","10196"
1324,"ENSG00000102934",64.3498896965559,-1.08416156021245,0.267570779431373,-4.05186830384262,5.08102642456323e-05,0.000695532650443988,"PLLP","51090"
1325,"ENSG00000020129",846.616441957859,-0.863210312799185,0.213160410946143,-4.04958082491821,5.13094549127575e-05,0.000701835894972692,"NCDN","23154"
1326,"ENSG00000175756",1296.05797707123,-0.494940376442429,0.122225781183714,-4.04939425748892,5.13503734011727e-05,0.000701865888026286,"AURKAIP1","54998"
1327,"ENSG00000144560",2268.44570551348,0.623327336098769,0.153981429563314,4.04806824996044,5.1642089340973e-05,0.000704843665338761,"VGLL4","9686"
1328,"ENSG00000087191",5196.17344914449,-0.53398669546457,0.131912065301048,-4.04805045122987,5.16460156460977e-05,0.000704843665338761,"PSMC5","5705"
1329,"ENSG00000159873",1512.7952454502,-0.655968555410409,0.162094275307731,-4.04683357364147,5.19151242302151e-05,0.000707983229156071,"CCDC117","150275"
1330,"ENSG00000137699",233.05741282183,2.95013337243415,0.729167454846866,4.04589282314268,5.21240783878111e-05,0.000710298343383976,"TRIM29","23650"
1331,"ENSG00000254815",100.064599406528,1.44971285715702,0.358413874449459,4.04480116564642,5.23675501564066e-05,0.000713079999274766,"LOC692247","692247"
1332,"ENSG00000116729",130.373414767393,1.2116115434147,0.299601061002255,4.04408295271552,5.252832012191e-05,0.000714398343769376,"WLS","79971"
1333,"ENSG00000105856",2028.51996117532,0.883486301104711,0.218467527149021,4.04401657598324,5.25432019556708e-05,0.000714398343769376,"HBP1","26959"
1334,"ENSG00000173692",2663.71931794488,-0.531288844818442,0.131436018094589,-4.04218609571766,5.29551781284152e-05,0.0007194600062964,"PSMD1","5707"
1335,"ENSG00000196923",2495.37022695854,0.953976291095983,0.236256516789143,4.0378835007857,5.39356252865913e-05,0.000732231664939461,"PDLIM7","9260"
1336,"ENSG00000240849",1208.25452965926,0.600815670121793,0.148877507460683,4.03563762162301,5.44542090475565e-05,0.000738472105594779,"TMEM189","387521"
1337,"ENSG00000136982",571.438590277608,-0.870787896947055,0.215779753767888,-4.03554032174748,5.4476782453113e-05,0.000738472105594779,"DSCC1","79075"
1338,"ENSG00000158290",1856.60840351455,0.791131004490671,0.19608341846027,4.03466550462536,5.4680137106325e-05,0.000740674742088964,"CUL4B","8450"
1339,"ENSG00000168350",885.993630645666,0.790057746400871,0.195872449115212,4.03353177013761,5.49447481942774e-05,0.000743703223504916,"DEGS2","123099"
1340,"ENSG00000182810",393.981654777558,-0.80591972900553,0.199867839043889,-4.03226318381598,5.52422714364422e-05,0.00074717233396573,"DDX28","55794"
1341,"ENSG00000188976",2517.64526538614,-0.578524649145987,0.143561237486877,-4.02981096620088,5.58217251811371e-05,0.000754446642194578,"NOC2L","26155"
1342,"ENSG00000175416",1553.02694545033,-0.61263631528665,0.152085604359167,-4.02823342727324,5.61975326066111e-05,0.000758959821879448,"CLTB","1212"
1343,"ENSG00000143179",1001.36305926687,-0.548229877655688,0.136103933125525,-4.02802376879198,5.62476583080975e-05,0.000759071153518957,"UCK2","7371"
1344,"ENSG00000157985",2142.15372612735,0.557728944108407,0.138490206653147,4.02720854843735,5.64429661202278e-05,0.000761140117532001,"AGAP1","116987"
1345,"ENSG00000120889",1173.07548700256,0.685627766562998,0.170264977144815,4.02682793643377,5.65343717022149e-05,0.00076180591281111,"TNFRSF10B","8795"
1346,"ENSG00000245571",133.734002104908,0.790808173117722,0.196436265663187,4.02577482547776,5.67880119972426e-05,0.0007646552224651,"FAM111A-DT","101927204"
1347,"ENSG00000275560",50.2629227460397,1.54269321209201,0.383302177317144,4.02474419240146,5.7037281853985e-05,0.000767441496898013,NA,NA
1348,"ENSG00000176222",82.8423136518444,1.31696392153065,0.327380270255657,4.02273454201198,5.75263213647449e-05,0.000773447365292757,"ZNF404","342908"
1349,"ENSG00000181264",138.009286323737,0.861952764173287,0.214323745312217,4.02173246327715,5.77716540633201e-05,0.000776170095065688,"TMEM136","219902"
1350,"ENSG00000100664",5987.78645868355,-0.621117568731603,0.154569280782478,-4.01837652078932,5.86005046549223e-05,0.000786722626937638,"EIF5","1983"
1351,"ENSG00000178538",422.017740792667,0.851789085591392,0.211992809819571,4.0180093198272,5.8691876383742e-05,0.000787366075187965,"CA8","767"
1352,"ENSG00000165916",3745.2157406996,-0.506339680697328,0.126037812443504,-4.01736328869001,5.88529578554659e-05,0.000788943053382,"PSMC3","5702"
1353,"ENSG00000188785",332.533175762957,1.54487444731406,0.384607934562818,4.01675136803954,5.90059202327154e-05,0.000790408941831289,"ZNF548","147694"
1354,"ENSG00000108528",967.585771968352,-0.619286452251294,0.15420501205661,-4.01599431816099,5.91956817328673e-05,0.00079236524056609,"SLC25A11","8402"
1355,"ENSG00000184731",1635.55479337723,2.3414955559825,0.583130811427126,4.01538644519922,5.93484688336393e-05,0.000793824095306922,"FAM110C","642273"
1356,"ENSG00000124177",5772.96541887169,0.53445158723289,0.133147276372966,4.01398813247826,5.97013494257896e-05,0.000797955204272131,"CHD6","84181"
1357,"ENSG00000140386",405.899860440426,1.0562841578406,0.263171819890904,4.01366741423333,5.97825660769803e-05,0.000798451899468821,"SCAPER","49855"
1358,"ENSG00000007047",972.291379959047,0.627679532918042,0.156413639633505,4.01294627750348,5.99655644189667e-05,0.000799969612994878,"MARK4","57787"
1359,"ENSG00000065328",918.085589586435,-0.730536098738291,0.182048200006339,-4.01287185873221,5.99844793676914e-05,0.000799969612994878,"MCM10","55388"
1360,"ENSG00000177700",997.83042034965,-0.526345989333886,0.131194452562832,-4.01195308987478,6.02184678985794e-05,0.000801910001611942,"POLR2L","5441"
1361,"ENSG00000174307",1921.73950961957,0.861726238144869,0.214782366961844,4.01209023968878,6.01834843160789e-05,0.000801910001611942,"PHLDA3","23612"
1362,"ENSG00000013016",185.807477026106,-0.957146562062079,0.238606911994241,-4.01139495106152,6.03610342620301e-05,0.000803218344320877,"EHD3","30845"
1363,"ENSG00000167785",266.476741371312,0.858922951006544,0.214150542638619,4.01083714485835,6.05038349321749e-05,0.000804527882839867,"ZNF558","148156"
1364,"ENSG00000188706",1803.6328298224,0.644815455482422,0.160787512656666,4.01035779973358,6.06268047420811e-05,0.000805572000839794,"ZDHHC9","51114"
1365,"ENSG00000161714",1224.78810662598,-0.879995816414749,0.219447838699229,-4.01004549250017,6.07070504111149e-05,0.000806047312564869,"PLCD3","113026"
1366,"ENSG00000183648",546.657243458985,-0.607491191714001,0.151517105729258,-4.00939015294756,6.08757634352399e-05,0.000807464908671171,"NDUFB1","4707"
1367,"ENSG00000242372",902.428771683976,-0.518476261216881,0.129318889442278,-4.00928482647002,6.09029204454585e-05,0.000807464908671171,"EIF6","3692"
1368,"ENSG00000169136",1002.92403306971,-0.797025720534222,0.19880652785731,-4.00905206244674,6.09629761966367e-05,0.000807670307447254,"ATF5","22809"
1369,"ENSG00000068489",4233.20653739531,0.426670407985757,0.106434965996968,4.00874284112528,6.104284552215e-05,0.000808137715298354,"PRR11","55771"
1370,"ENSG00000111845",432.246494698285,-0.711087769447133,0.177444147819174,-4.00738924437099,6.13936359473386e-05,0.000811354806828743,"PAK1IP1","55003"
1371,"ENSG00000157303",92.0000067577499,-1.34401002429595,0.335391487087152,-4.00728723310353,6.14201497996599e-05,0.000811354806828743,"SUSD3","203328"
1372,"ENSG00000010404",1870.2678514888,0.648117397762845,0.161734496570136,4.00729226916528,6.14188406173795e-05,0.000811354806828743,"IDS","3423"
1373,"ENSG00000158792",706.55698029497,-0.652857683222536,0.162970670555614,-4.00598267772204,6.17601753349783e-05,0.000814658964898942,"SPATA2L","124044"
1374,"ENSG00000113761",407.701393989364,-0.945689543950725,0.236061458321441,-4.0061158254093,6.17253895934302e-05,0.000814658964898942,"ZNF346","23567"
1375,"ENSG00000135924",1123.81343732903,0.65154814112329,0.162656786732966,4.00566219344378,6.18439801546126e-05,0.000815171124597962,"DNAJB2","3300"
1376,"ENSG00000165861",700.955837290207,0.815584442852812,0.203617610601949,4.00547104173222,6.18940164875074e-05,0.00081523775786307,"ZFYVE1","53349"
1377,"ENSG00000118689",4302.37550123625,1.26707326214473,0.316374703126263,4.00497653454629,6.20236377672144e-05,0.000816351787140882,"FOXO3","2309"
1378,"ENSG00000174177",520.428737616746,-0.731209945604165,0.182619698107504,-4.00400369282025,6.22793915989318e-05,0.000819123144658229,"CTU2","348180"
1379,"ENSG00000072756",873.761738953461,-0.529163237167972,0.13217238736163,-4.00358386294524,6.23900702866726e-05,0.000819983780910554,"TRNT1","51095"
1380,"ENSG00000198355",2579.65705200878,1.35961168426951,0.33963974919405,4.00309942371529,6.25180131663443e-05,0.000821069906251321,"PIM3","415116"
1381,"ENSG00000132467",730.112669597612,-0.76361577717925,0.190796127494838,-4.00226035614854,6.27402030731077e-05,0.000823391339968867,"UTP3","57050"
1382,"ENSG00000162139",387.767002340596,-0.878109377784681,0.219474752278471,-4.00095850966279,6.30864197694635e-05,0.000827335942041792,"NEU3","10825"
1383,"ENSG00000155100",1134.55165598129,-0.845517081894225,0.211361497947865,-4.00033634367403,6.32525183004113e-05,0.000828914419144363,"OTUD6B","51633"
1384,"ENSG00000197728",1854.90749349992,-0.525537961782035,0.131383947278361,-4.00001653678882,6.33380575682666e-05,0.000829168169898107,"RPS26","6231"
1385,"ENSG00000125817",4113.88016411978,-0.591139874034191,0.147787852642298,-3.99992193854369,6.33633808932288e-05,0.000829168169898107,"CENPB","1059"
1386,"ENSG00000114790",814.186835945509,-0.492166885690404,0.123051664477105,-3.99967678439634,6.34290516473353e-05,0.00082942866670729,"ARHGEF26","26084"
1387,"ENSG00000204308",928.389357853711,0.661426060551027,0.165400616507693,3.99893346540376,6.36285625358033e-05,0.000831437683777144,"RNF5","6048"
1388,"ENSG00000116237",1948.75720664725,-0.649104847415381,0.162344975574771,-3.99830573824209,6.37975104434295e-05,0.000833044725703686,"ICMT","23463"
1389,"ENSG00000251562",21351.7992118737,0.79397284569548,0.19867583403569,3.99632320432515,6.43338867341615e-05,0.00083944374598268,"MALAT1","378938"
1390,"ENSG00000004975",1029.37292054986,0.615098350788894,0.154113136363187,3.99121298355343,6.57362109392427e-05,0.000857124523066787,"DVL2","1856"
1391,"ENSG00000114767",349.824615253883,-0.797364030178478,0.199791116680377,-3.9909884054259,6.57984974719728e-05,0.000857319890856962,"RRP9","9136"
1392,"ENSG00000124243",881.140704926633,-0.665316717673776,0.166722110528971,-3.99057278943315,6.59139155370521e-05,0.000857656248982689,"BCAS4","55653"
1393,"ENSG00000162522",7657.72967502132,0.531379438428269,0.133159293461837,3.99055465535764,6.59189557952376e-05,0.000857656248982689,"KIAA1522","57648"
1394,"ENSG00000100364",819.150652631146,-0.929553391293675,0.233016361914888,-3.98921939925062,6.62910861400674e-05,0.0008618792289832,"KIAA0930","23313"
1395,"ENSG00000129158",176.008472301201,0.979782011164635,0.245635355478313,3.98876623137885,6.64178333776888e-05,0.000862904869787831,"SERGEF","26297"
1396,"ENSG00000129055",1000.88569739499,-0.574716890401357,0.144089983322693,-3.9885971054231,6.64651952231192e-05,0.000862904869787831,"ANAPC13","25847"
1397,"ENSG00000163806",16.9719236225467,2.87998440644622,0.722106377236677,3.98831044460127,6.6545544406679e-05,0.000863329596869471,"SPDYA","245711"
1398,"ENSG00000185619",2191.65243251601,0.438874902613069,0.110046636239041,3.98808103193407,6.66099135101115e-05,0.000863546546822075,"PCGF3","10336"
1399,"ENSG00000175348",525.393637732929,-0.567327371608222,0.142299260948888,-3.98686098455563,6.69532281353312e-05,0.000867376916886878,"TMEM9B","56674"
1400,"ENSG00000247809",69.1858016524412,1.37433595335299,0.34486811986641,3.98510582504803,6.7450058676717e-05,0.000873189188183442,"NR2F2-AS1","644192"
1401,"ENSG00000187848",129.428219962342,-1.22003420291806,0.306240168217983,-3.98391305104572,6.77896843482273e-05,0.000876959485458437,"P2RX2","22953"
1402,"ENSG00000132953",1631.19782145035,-0.484304705573934,0.121600844536845,-3.98274129935989,6.81248993626443e-05,0.000880667386625225,"XPO4","64328"
1403,"ENSG00000157184",426.167746045344,-0.629646888668025,0.158196713097068,-3.9801515236393,6.88713555089728e-05,0.00088968242854214,"CPT2","1376"
1404,"ENSG00000284976",467.527608727484,-0.807068046030249,0.202799498433603,-3.9796353159842,6.90210651050554e-05,0.000890981327609704,NA,NA
1405,"ENSG00000160602",204.892384039162,0.879046526860254,0.221029575749542,3.97705385751787,6.97743662186135e-05,0.000899424333816608,"NEK8","284086"
1406,"ENSG00000148843",1902.80842451097,-0.582392611842963,0.14643720188663,-3.97708098993755,6.97664083548575e-05,0.000899424333816608,"PDCD11","22984"
1407,"ENSG00000086061",4458.24394964416,-0.730231854586783,0.183662287519371,-3.97594881589266,7.00992025704486e-05,0.000902969401127797,"DNAJA1","3301"
1408,"ENSG00000227533",40.1505355844743,1.66955914379595,0.420025069301796,3.97490356128324,7.0407780274898e-05,0.000906300148936258,"SLC2A1-AS1","440584"
1409,"ENSG00000116704",507.617381069594,-0.770379747707121,0.193821149369571,-3.9746939392986,7.04698189037043e-05,0.000906454931022524,"SLC35D1","23169"
1410,"ENSG00000188095",11.3313510260116,-3.05892162876623,0.76983288506968,-3.97348786742119,7.08277675550838e-05,0.000910413091608751,"MESP2","145873"
1411,"ENSG00000173273",1231.66223487808,0.804938123458199,0.202595312248161,3.97313301342443,7.09334112965669e-05,0.000911124837943996,"TNKS","8658"
1412,"ENSG00000196950",631.261580822736,0.608896949476523,0.15330136901545,3.97189505473469,7.1303132818503e-05,0.000915225197735516,"SLC39A10","57181"
1413,"ENSG00000203993",165.475110721215,-0.903458366396053,0.227523428319221,-3.97083664337406,7.16206765700009e-05,0.000918650489847626,"ARRDC1-AS1","85026"
1414,"ENSG00000253227",15.0988865867929,2.44317712899697,0.615318270056806,3.97059090862265,7.16945928222499e-05,0.000918948232185613,NA,NA
1415,"ENSG00000121741",5137.50287418615,0.652717865728755,0.164395650758831,3.97040835761705,7.17495503077409e-05,0.00091900272069081,"ZMYM2","7750"
1416,"ENSG00000096654",277.381363846241,1.01383095308544,0.255645226133292,3.96577306926447,7.31584423098616e-05,0.000936386729112946,"ZNF184","7738"
1417,"ENSG00000103653",2704.19191582485,-0.593417674463329,0.149665415698104,-3.96496192320298,7.3407663989057e-05,0.000938913551261587,"CSK","1445"
1418,"ENSG00000103365",3394.03099959043,0.452892895487954,0.114362107644834,3.9601656948687,7.48977768950964e-05,0.000957297114560456,"GGA2","23062"
1419,"ENSG00000114127",1308.9524776375,0.737000481919893,0.18615089478692,3.95915626816357,7.52150125330942e-05,0.000960674339076673,"XRN1","54464"
1420,"ENSG00000162777",727.3547703806,-0.576442922536123,0.14571584964752,-3.95593838234148,7.62348103647934e-05,0.00097239505670038,"DENND2D","79961"
1421,"ENSG00000115875",3162.05540687152,-0.530646273432118,0.134139714987301,-3.95592217772606,7.62399787889671e-05,0.00097239505670038,"SRSF7","6432"
1422,"ENSG00000137806",136.335930796215,-0.802509116320178,0.202884939189452,-3.95548885750855,7.63783082110298e-05,0.000973474302402745,"NDUFAF1","51103"
1423,"ENSG00000130024",1576.62749470217,0.525013852689629,0.132756786377727,3.95470444121652,7.66293223863741e-05,0.000975987237477613,"PHF10","55274"
1424,"ENSG00000139278",32.9957580733585,2.47373862114528,0.625560660787035,3.95443443971206,7.67159035058717e-05,0.000976403816812091,"GLIPR1","11010"
1425,"ENSG00000182173",1822.81038765621,-0.585082230566619,0.147998309709531,-3.9533034648499,7.70795783234227e-05,0.000980344054409623,"TSEN54","283989"
1426,"ENSG00000136631",1169.89020423854,-0.63001560126765,0.159372769042367,-3.95309440284727,7.71469822934692e-05,0.000980513258826673,"VPS45","11311"
1427,"ENSG00000105516",400.090222896755,0.70556228509689,0.178502358912395,3.9526776530901,7.72815134737847e-05,0.000981534793411964,"DBP","1628"
1428,"ENSG00000160613",638.238281542265,-0.531746863751508,0.134594470060226,-3.95073336604074,7.79120862939242e-05,0.000988178540175536,"PCSK7","9159"
1429,"ENSG00000204498",425.466590572058,1.05269874321195,0.26645686555903,3.95072853913288,7.79136577968903e-05,0.000988178540175536,"NFKBIL1","4795"
1430,"ENSG00000166123",1279.02691181465,0.73876910298741,0.187014750157413,3.95032532121438,7.80450398702552e-05,0.000989152659166787,"GPT2","84706"
1431,"ENSG00000261812",20.8456309866872,-1.85104931759905,0.468630504832083,-3.94991213442734,7.8179887410381e-05,0.000990169307774805,NA,NA
1432,"ENSG00000073803",499.156720163885,0.978664810306416,0.247869144070761,3.94831238061253,7.870406298911e-05,0.000996112037440384,"MAP3K13","9175"
1433,"ENSG00000064490",728.386845133327,-0.59414876177097,0.150527421321905,-3.94711313429315,7.90991852996487e-05,0.00100041425985404,"RFXANK","8625"
1434,"ENSG00000221909",229.849685360949,0.80138454079335,0.20311144210147,3.94554109065404,7.9619976044921e-05,0.0010058864617658,"FAM200A","221786"
1435,"ENSG00000146433",998.094355078941,-0.516589336769714,0.130932193433134,-3.94547225723772,7.9642853268259e-05,0.0010058864617658,"TMEM181","57583"
1436,"ENSG00000171303",17.1354588559766,2.2363657535507,0.566912033586251,3.94481969169641,7.98600464911528e-05,0.00100758589339983,"KCNK3","3777"
1437,"ENSG00000172375",422.592770809746,-0.681794745458136,0.172836682841713,-3.94473403590219,7.98885968227518e-05,0.00100758589339983,"C2CD2L","9854"
1438,"ENSG00000142507",1300.85195714761,-0.585139064313321,0.148369941483477,-3.94378442468067,8.02057632666673e-05,0.00101088265190896,"PSMB6","5694"
1439,"ENSG00000089351",1443.61960019661,0.686179490103563,0.174007949882705,3.94338011893193,8.03411607608778e-05,0.00101188547437814,"GRAMD1A","57655"
1440,"ENSG00000163376",75.2733800069498,-1.442864563539,0.365947136353966,-3.94282239209375,8.0528291902748e-05,0.00101353802947598,"KBTBD8","84541"
1441,"ENSG00000124225",6433.52671933618,0.853772552662091,0.216568125666547,3.94228167249624,8.07101099924825e-05,0.0010151214666924,"PMEPA1","56937"
1442,"ENSG00000162714",1375.38803530144,0.533737912767372,0.135487862814783,3.93937804965609,8.16931143226743e-05,0.0010267725409044,"ZNF496","84838"
1443,"ENSG00000148334",1644.87206384163,-0.516255935319446,0.131069028285144,-3.93880951185752,8.18869095387468e-05,0.00102849504399186,"PTGES2","80142"
1444,"ENSG00000215492",655.136751076237,0.521003652799006,0.13231723928462,3.93753418387384,8.23232072457506e-05,0.00103325886989057,NA,NA
1445,"ENSG00000132688",287.229485705823,-0.877395969397618,0.222847156947769,-3.93720961673862,8.24345939147263e-05,0.00103394088588962,"NES","10763"
1446,"ENSG00000225151",66.0124128815237,1.03135650841683,0.261998136492409,3.93650322183383,8.26775108199631e-05,0.00103627054363832,"GOLGA2P7","388152"
1447,"ENSG00000101577",1139.76388933672,0.706313126380957,0.179512941440245,3.93460839488315,8.33324544218267e-05,0.00104303688117485,"LPIN2","9663"
1448,"ENSG00000070756",70730.4979104203,0.513228293559871,0.130437483450455,3.93466877758963,8.33115078232553e-05,0.00104303688117485,"PABPC1","26986"
1449,"ENSG00000197557",355.179203722695,0.662119950866627,0.168382512862442,3.93223702159342,8.41590245223801e-05,0.0010526557352958,"TTC30A","92104"
1450,"ENSG00000168890",211.328402866934,-0.796798087039658,0.202650376310782,-3.93188555355899,8.42821901213294e-05,0.00105346925086826,"TMEM150A","129303"
1451,"ENSG00000181652",85.9282385251498,1.4567702182231,0.370723579877159,3.92953212931803,8.51113043474134e-05,0.00106309943486735,"ATG9B","285973"
1452,"ENSG00000138031",930.477352294271,-0.74002983780658,0.188379245411475,-3.9284043005382,8.55113660149783e-05,0.00106662628882,"ADCY3","109"
1453,"ENSG00000169083",2522.31796546307,0.483781009830046,0.123148007540223,3.92845178329037,8.54944872382066e-05,0.00106662628882,"AR","367"
1454,"ENSG00000176998",35.3625249852117,1.57034241590257,0.399810961589212,3.92771226096605,8.5757724178157e-05,0.00106896354401989,NA,NA
1455,"ENSG00000178826",64.5319896335583,1.35848354809869,0.345919156728178,3.92717061682185,8.59510109982108e-05,0.00107063651088081,"TMEM139","135932"
1456,"ENSG00000132613",6047.23622013841,0.638084142266491,0.162555415685913,3.92533302919534,8.66098295669176e-05,0.00107810202683435,"MTSS2","92154"
1457,"ENSG00000196365",2639.1308315108,0.765789446869528,0.195117820101116,3.92475401002672,8.68184082601483e-05,0.00107995664468561,"LONP1","9361"
1458,"ENSG00000162545",802.203396556162,-0.867392626191499,0.221054752092968,-3.92388138223196,8.71336496953317e-05,0.00108313461390822,"CAMK2N1","55450"
1459,"ENSG00000184009",96375.1597187762,1.39996565919359,0.356805020306372,3.92361536278696,8.722996552953e-05,0.00108358868763345,"ACTG1","71"
1460,"ENSG00000173276",1262.00033806847,1.51014694183373,0.384961200550547,3.92285492583153,8.75058467696645e-05,0.00108627121017356,"ZBTB21","49854"
1461,"ENSG00000186076",87.9697864715282,0.956398878246045,0.243874749317583,3.92168062057374,8.79334965080236e-05,0.00109083277940549,NA,NA
1462,"ENSG00000135829",8264.40911519736,-0.500058719843753,0.127560573086206,-3.92016677054134,8.848771298377e-05,0.00109620732065471,"DHX9","1660"
1463,"ENSG00000100628",9.48485012245094,3.47371293215462,0.886097402995273,3.92023824966921,8.84614706064644e-05,0.00109620732065471,"ASB2","51676"
1464,"ENSG00000248019",97.9992828374534,1.5550373518701,0.396844019320392,3.91851023617075,8.90979463104993e-05,0.00110226019039692,"FAM13A-AS1","285512"
1465,"ENSG00000198736",950.810136235684,-0.546169240046931,0.139377413395923,-3.91863521312061,8.90517690649715e-05,0.00110226019039692,"MSRB1","51734"
1466,"ENSG00000278535",185.998910492332,-0.934496582120923,0.238560359938164,-3.91723328369872,8.95710605944934e-05,0.00110735736849563,"DHRS11","79154"
1467,"ENSG00000111252",110.681997957211,-1.21276647379135,0.309721643219644,-3.91566589013378,9.01550285319474e-05,0.00111381713504636,"SH2B3","10019"
1468,"ENSG00000158457",270.069425916553,-0.645422886379243,0.164918458582473,-3.91358791445699,9.09347712977856e-05,0.00112268514645849,"TSPAN33","340348"
1469,"ENSG00000198265",4369.50110783565,0.694805054226258,0.177560607830057,3.91305854782415,9.11344273200836e-05,0.00112438418022409,"HELZ","9931"
1470,"ENSG00000169047",6409.14905855346,0.910998171866014,0.233195758726085,3.90658122104222,9.3611186761238e-05,0.00115415588357869,"IRS1","3667"
1471,"ENSG00000088002",793.728411296138,-0.533205170310716,0.136544218091081,-3.90499999022326,9.42253889097094e-05,0.0011609387821887,"SULT2B1","6820"
1472,"ENSG00000167085",3705.77198664858,-0.519015579973302,0.13291999692336,-3.90472157678849,9.43339271208585e-05,0.00116148647767557,"PHB","5245"
1473,"ENSG00000185352",894.20162182789,0.698213865720333,0.178872864641541,3.90340853051996,9.48474055856013e-05,0.00116701587157735,"HS6ST3","266722"
1474,"ENSG00000102030",491.980161902279,-0.613677874214712,0.157316614495544,-3.90090948869291,9.5831978372778e-05,0.00117833024153882,"NAA10","8260"
1475,"ENSG00000130956",333.636475987519,-0.683373853301219,0.175239642324109,-3.8996533218055,9.6330520229409e-05,0.00118341728408558,"HABP4","22927"
1476,"ENSG00000215784",102.250998919825,-0.94717289629592,0.242893600067508,-3.89953830003207,9.63762917297682e-05,0.00118341728408558,"FAM72D","728833"
1477,"ENSG00000101745",2023.64756230915,0.916635259172234,0.235197900388738,3.89729354580635,9.72736856072901e-05,0.00119362781174443,"ANKRD12","23253"
1478,"ENSG00000169347",11.1747954899594,-3.51639400612497,0.902518928190647,-3.89619973198188,9.77138169723763e-05,0.00119821733342852,"GP2","2813"
1479,"ENSG00000103254",427.43085936412,-0.630382113422295,0.16180422736187,-3.89595577136847,9.78122385268662e-05,0.00119861325967608,"FAM173A","65990"
1480,"ENSG00000126453",605.585955986861,-0.635233601435162,0.163084109366955,-3.89512874001615,9.81465864719891e-05,0.00120189779271509,"BCL2L12","83596"
1481,"ENSG00000143643",302.317015274782,-0.74142371414103,0.190370237652744,-3.89464090228992,9.83443126242839e-05,0.00120350595678766,"TTC13","79573"
1482,"ENSG00000178750",5.3173330371798,5.94318549801032,1.52611738522221,3.89431740674716,9.84756363392027e-05,0.00120429988732234,"STX19","415117"
1483,"ENSG00000229644",305.279085866997,1.33025988398127,0.341705536693989,3.89300067201594,9.90118779652326e-05,0.00121004131911118,NA,NA
1484,"ENSG00000165724",965.675003956794,-0.509116235870879,0.130783361787765,-3.89282114262417,9.90852046958168e-05,0.00121012146220147,"ZMYND19","116225"
1485,"ENSG00000178409",346.372707134694,-1.1796617252288,0.303051891091852,-3.89260638162875,9.91729887173688e-05,0.0012103779444536,"BEND3","57673"
1486,"ENSG00000143847",2577.7681385972,2.47514656953374,0.63612385614424,3.89098215013729,9.98392781981194e-05,0.00121768982372996,"PPFIA4","8497"
1487,"ENSG00000024422",370.760982883935,0.873684959738016,0.22465114139688,3.88907420770464,0.000100627348367608,0.00122647616799901,"EHD2","30846"
1488,"ENSG00000058085",364.889900197714,1.14330622523161,0.294029616338429,3.88840498269963,0.000100905158166855,0.0012290356764893,"LAMC2","3918"
1489,"ENSG00000197798",135.673481465317,-0.98244458499781,0.252690946390512,-3.88792950056678,0.000101102980855117,0.00123061814977712,"FAM118B","79607"
1490,"ENSG00000127980",679.29749790701,-0.599097738808466,0.154114539550719,-3.88735378605406,0.000101342994853453,0.0012327117038416,"PEX1","5189"
1491,"ENSG00000072210",1243.63232552507,-0.531732966973387,0.136804375926983,-3.88681256261268,0.000101569119980492,0.00123463362208346,"ALDH3A2","224"
1492,"ENSG00000183741",2274.3829234399,-1.07875903029665,0.277619324006892,-3.88574907080269,0.000102014838767796,0.00123922046771283,"CBX6","23466"
1493,"ENSG00000182272",1602.21318581989,0.597355984445841,0.153773858568406,3.88463936593038,0.000102481893742912,0.00124239588106792,"B4GALNT4","338707"
1494,"ENSG00000169981",112.437611361998,-0.944789517946128,0.24320306489517,-3.88477636313247,0.000102424125058085,0.00124239588106792,"ZNF35","7584"
1495,"ENSG00000182759",118.161685910536,-1.38111714412377,0.355509057182581,-3.88490002215179,0.000102372007183222,0.00124239588106792,"MAFA","389692"
1496,"ENSG00000168101",937.690571022307,-0.527252066691961,0.135774055250384,-3.8833049931347,0.00010304617999962,0.00124759121220362,"NUDT16L1","84309"
1497,"ENSG00000149089",375.790234283279,-0.600086842084444,0.154530109935884,-3.88330042820409,0.00010304811546396,0.00124759121220362,"APIP","51074"
1498,"ENSG00000168778",443.750071740441,0.552666473812491,0.142353782502181,3.88234484604596,0.000103454024623926,0.00125166938737252,"TCTN2","79867"
1499,"ENSG00000130684",614.575938766934,0.571522735449183,0.147291747880846,3.88020879425998,0.000104366833175468,0.00126187090358385,"ZNF337","26152"
1500,"ENSG00000110697",359.712212034378,-0.793817176658786,0.204615186872408,-3.87956137954602,0.000104644993344949,0.00126439057292257,"PITPNM1","9600"
1501,"ENSG00000065457",1112.22467902687,-0.863963146842874,0.222707724876155,-3.87935868557461,0.000104732224032449,0.00126460148458635,"ADAT1","23536"
1502,"ENSG00000163818",179.091017760562,0.782086253492267,0.201627789173283,3.87886142430558,0.000104946514461939,0.00126634529168321,"LZTFL1","54585"
1503,"ENSG00000105514",1674.87244546977,-0.483474580252694,0.124654412635839,-3.87851958089202,0.000105094068838776,0.0012664394306077,"RAB3D","9545"
1504,"ENSG00000174442",1032.26994696442,-0.584634705639919,0.150735720274368,-3.87854122815595,0.000105084719141682,0.0012664394306077,"ZWILCH","55055"
1505,"ENSG00000151135",1980.62400075673,0.933991449206104,0.240826695911305,3.87827207308483,0.000105201026064239,0.00126688597766663,"TMEM263","90488"
1506,"ENSG00000115568",1061.59977714689,-0.539826069594923,0.139204623819028,-3.87793203117104,0.000105348138198852,0.00126767680472682,"ZNF142","7701"
1507,"ENSG00000115514",616.836981364697,-0.58307089335033,0.15036137385916,-3.87779705908033,0.000105406584899764,0.00126767680472682,"TXNDC9","10190"
1508,"ENSG00000177150",905.821021711677,1.27104119257833,0.327798389632948,3.87750895909397,0.000105531442656117,0.00126833678163094,"FAM210A","125228"
1509,"ENSG00000124787",231.052766335251,-0.90134916464403,0.232479044395717,-3.87712005177458,0.00010570021001459,0.00126952326461527,"RPP40","10799"
1510,"ENSG00000265354",1238.61396847658,-0.525639077217388,0.135630371154625,-3.87552634961188,0.000106394465220979,0.00127701542229472,"TIMM23","100287932"
1511,"ENSG00000137288",589.83530667273,-0.713529067235462,0.184211767469426,-3.87341740995936,0.000107319786416003,0.00128726923163709,"UQCC2","84300"
1512,"ENSG00000185112",162.529797783133,-0.851668984147403,0.220050177003544,-3.87033991857996,0.000108683705220513,0.00130276684749773,"FAM43A","131583"
1513,"ENSG00000115486",947.644902994747,-0.487443528402588,0.125951245828354,-3.87009691882582,0.000108792094489343,0.00130320417747843,"GGCX","2677"
1514,"ENSG00000110400",2316.62246166694,-0.905009348902315,0.23389429407683,-3.86930922139143,0.000109144145968261,0.00130655779493313,"NECTIN1","5818"
1515,"ENSG00000272189",54.649115099027,-1.26709300833331,0.327722225441914,-3.86636276079448,0.000110470582439695,0.00132124992204568,NA,NA
1516,"ENSG00000166847",2852.8294185772,-0.497926784006464,0.128787723990763,-3.86625967582263,0.000110517263397774,0.00132124992204568,"DCTN5","84516"
1517,"ENSG00000105655",1007.04621558976,-0.520770741013751,0.134707603852863,-3.86593426145841,0.000110664746032696,0.00132214097369583,"ISYNA1","51477"
1518,"ENSG00000131148",1159.60869829375,-0.534699699883272,0.138327577972568,-3.8654598578261,0.000110880085496183,0.00132384102077261,"EMC8","10328"
1519,"ENSG00000145220",570.897822197732,-0.688642817448339,0.178183851109386,-3.86478804426326,0.000111185708850564,0.00132574328105765,"LYAR","55646"
1520,"ENSG00000108861",1715.17608376052,0.570311248687348,0.147563467670527,3.86485393499096,0.000111155698539735,0.00132574328105765,"DUSP3","1845"
1521,"ENSG00000279283",175.02366910233,1.72129240557416,0.445416985896034,3.86445164885546,0.000111339041231551,0.00132582705866007,NA,NA
1522,"ENSG00000249661",80.4037806459317,1.16097798384518,0.30042333066709,3.8644734457448,0.000111329099951347,0.00132582705866007,NA,NA
1523,"ENSG00000043355",581.399992863456,0.792720191636198,0.205176156752339,3.86360776117404,0.000111724571985245,0.00132954441409099,"ZIC2","7546"
1524,"ENSG00000225205",23.7764960553564,1.90048229504339,0.49193908183465,3.86324722962788,0.000111889664738224,0.00133063535676875,NA,NA
1525,"ENSG00000106397",3233.59617349597,-0.444879617686471,0.115171197894304,-3.86276799946763,0.000112109467614577,0.00133237507609613,"PLOD3","8985"
1526,"ENSG00000108039",1337.05099566801,0.639592800642314,0.165632752396449,3.86151163576286,0.000112687644432442,0.00133836885169959,"XPNPEP1","7511"
1527,"ENSG00000134109",1450.45530403684,0.686331824828035,0.177746195611472,3.86130247382767,0.000112784173143861,0.00133863808386335,"EDEM1","9695"
1528,"ENSG00000160211",13713.1422551427,-0.508555034282757,0.131712580057544,-3.86109689796201,0.000112879122873076,0.00133888823491599,"G6PD","2539"
1529,"ENSG00000270170",486.293074068224,-0.646914593694966,0.167580492545148,-3.86032159155207,0.000113237894000534,0.00134226526544518,"NCBP2AS2","152217"
1530,"ENSG00000139722",1296.43945113208,0.79069830393193,0.204874841372613,3.85942118922186,0.000113655902814219,0.00134633959647379,"VPS37B","79720"
1531,"ENSG00000143418",12167.0248888953,-0.48174145308333,0.124849881383973,-3.8585655648462,0.000114054471910633,0.00135017847740582,"CERS2","29956"
1532,"ENSG00000167671",1400.01961771614,0.650807851832448,0.168706639466883,3.85763034513056,0.000114491626117456,0.00135446881968196,"UBXN6","80700"
1533,"ENSG00000054967",730.039823296794,1.24583957930686,0.322979158312007,3.8573373768698,0.000114628894414751,0.0013552081424481,"RELT","84957"
1534,"ENSG00000278619",108.14796939399,-0.925876392598068,0.240108893870966,-3.85606870978978,0.000115225113242048,0.00136136893898232,"MRM1","79922"
1535,"ENSG00000084112",2026.82476237912,0.420728964897549,0.109151702631882,3.85453414608172,0.000115950200589496,0.00136904328044562,"SSH1","54434"
1536,"ENSG00000081320",567.804372719834,1.05360563382942,0.273357597852873,3.85431260043665,0.000116055236555545,0.00136939134591972,"STK17B","9262"
1537,"ENSG00000172269",997.718230318808,-0.641030677276527,0.166341252739096,-3.85370836590953,0.000116342163647182,0.00137188378265552,"DPAGT1","1798"
1538,"ENSG00000278291",355.063354285275,-1.26432758033081,0.328180673654551,-3.85253514855558,0.000116901189774476,0.00137757943008622,NA,NA
1539,"ENSG00000187239",1528.01317818988,0.585920832280032,0.152135599749163,3.85130655314129,0.000117489317728007,0.00138361039278908,"FNBP1","23048"
1540,"ENSG00000197982",558.977659393254,-0.632000967567429,0.164161050591719,-3.84988378966497,0.000118173880177984,0.00139076844438038,"C1orf122","127687"
1541,"ENSG00000105197",1268.7049523567,-0.538546440533196,0.139902044356131,-3.84945368748355,0.000118381563025842,0.00139230853230393,"TIMM50","92609"
1542,"ENSG00000185651",1463.01485379929,-0.491091687425846,0.12759131038946,-3.84894305048547,0.000118628580479505,0.00139430894462422,"UBE2L3","7332"
1543,"ENSG00000006459",726.211198123605,1.15367198120633,0.299782466507738,3.84836376405141,0.000118909395076624,0.00139579914272587,"KDM7A","80853"
1544,"ENSG00000159110",97.7274765221509,-1.00626502024521,0.261471782700459,-3.84846506132549,0.000118860245084427,0.00139579914272587,"IFNAR2","3455"
1545,"ENSG00000241878",762.754397625693,-0.527676837357696,0.137171456848136,-3.84684138728578,0.000119650372771465,0.0014035879327573,"PISD","23761"
1546,"ENSG00000100626",94.792111322668,-1.2342665183356,0.32090650096296,-3.84618733067693,0.000119970053163213,0.00140642771250328,"GALNT16","57452"
1547,"ENSG00000268061",49.4144383106425,1.14687474373355,0.298199448708899,3.8459988732344,0.00012006231403106,0.00140659946961793,"NAPA-AS1","100505681"
1548,"ENSG00000167862",476.610815100421,-0.593770244152959,0.154432876465015,-3.84484351871456,0.000120629391047169,0.00141233015719567,"MRPL58","3396"
1549,"ENSG00000100852",3124.72628888708,0.635935858424591,0.165415176339215,3.84448315141583,0.000120806784419025,0.00141349397082661,"ARHGAP5","394"
1550,"ENSG00000115257",96.751971372983,1.03857272695847,0.270189002608202,3.84387490583578,0.000121106755673496,0.00141608957408157,"PCSK4","54760"
1551,"ENSG00000196911",283.014306560057,0.747761959597687,0.194617423270383,3.84221488000495,0.000121929015902097,0.00142386693570207,"KPNA5","3841"
1552,"ENSG00000145362",37.018825340015,1.59359824138269,0.414753359854037,3.84227928121792,0.000121897018168276,0.00142386693570207,"ANK2","287"
1553,"ENSG00000124788",2193.87814335539,0.963479353712877,0.250863490404378,3.84065195042851,0.000122707989581383,0.00143204095503734,"ATXN1","6310"
1554,"ENSG00000130762",781.117077308937,-0.489224971570981,0.12739611103896,-3.84018764451427,0.000122940304898025,0.00143382888415174,"ARHGEF16","27237"
1555,"ENSG00000168306",19.2351186254232,-2.28327534174959,0.594604507367227,-3.83998996553089,0.000123039339306727,0.001434061083984,"ACOX2","8309"
1556,"ENSG00000066926",707.297611150345,-0.581165939109692,0.151364483315029,-3.83951324895771,0.000123278477113203,0.00143592488380443,"FECH","2235"
1557,"ENSG00000260459",110.837514965078,1.99592494924164,0.519928106182873,3.83884795898996,0.00012361294247168,0.00143889593407626,NA,NA
1558,"ENSG00000178464",926.147350585668,0.55302340618849,0.144075436224213,3.83842951082837,0.000123823749545487,0.00144042467057921,NA,NA
1559,"ENSG00000213445",64.8343114718845,-1.08227571023735,0.281995425482029,-3.83791938605871,0.000124081200148586,0.00144249369563372,"SIPA1","6494"
1560,"ENSG00000149212",381.290747514304,0.643982151428799,0.167872066089332,3.8361483624447,0.000124978925534393,0.00145106857551912,"SESN3","143686"
1561,"ENSG00000152804",105.250110249625,-1.18125422926201,0.307923708766951,-3.8361912240932,0.000124957127015262,0.00145106857551912,"HHEX","3087"
1562,"ENSG00000197530",532.98320386251,0.849327943867712,0.221410387130644,3.83598960678643,0.000125059696502321,0.00145107678579262,"MIB2","142678"
1563,"ENSG00000254221",214.933807616492,0.796595955147065,0.207755730510075,3.8342911321449,0.000125926923363579,0.00146020445236181,"PCDHGB1","56104"
1564,"ENSG00000112245",22.6677086697447,4.07654470975277,1.06337891130689,3.83357678660629,0.000126293352887555,0.00146351708934401,"PTP4A1","7803"
1565,"ENSG00000111962",267.499272680825,-0.620073904062225,0.161766471759717,-3.83314229034594,0.000126516722688078,0.0014651687424912,"UST","10090"
1566,"ENSG00000010278",5044.00320210213,-0.519244215139775,0.135480333089729,-3.83261690680875,0.000126787314002601,0.00146736480139409,"CD9","928"
1567,"ENSG00000004864",1129.66516431764,-0.690196074847334,0.180199448754418,-3.83017861385334,0.000128050277702942,0.00148103588582522,"SLC25A13","10165"
1568,"ENSG00000129946",112.362468913849,1.0967667375282,0.286379311499797,3.82976944732609,0.000128263372199782,0.00148249363982447,"SHC2","25759"
1569,"ENSG00000122642",2004.51650448756,0.463368271134339,0.120995804113508,3.82962264294425,0.000128339909561057,0.00148249363982447,"FKBP9","11328"
1570,"ENSG00000174130",16.49138065404,2.37245953628809,0.619562409543807,3.82925028978915,0.000128534231240226,0.0014837926159222,"TLR6","10333"
1571,"ENSG00000128683",110.191016525517,1.27740640995727,0.333634396961259,3.82876112772508,0.000128789933969922,0.00148579806700882,"GAD1","2571"
1572,"ENSG00000213923",1144.61504882172,0.518818778421735,0.135522237195712,3.82829260464827,0.000129035297381962,0.00148768176192791,"CSNK1E","1454"
1573,"ENSG00000197355",1469.43281933138,0.658178154164564,0.171962936792515,3.82744192697001,0.000129481919889666,0.00149100130626203,"UAP1L1","91373"
1574,"ENSG00000271646",45.8533786392114,-1.45809593307407,0.38095944688685,-3.82743083283387,0.000129487754141273,0.00149100130626203,NA,NA
1575,"ENSG00000168646",65.0991057208533,-1.27587363822942,0.333525606766717,-3.82541433804158,0.000130552325341493,0.00150230498062808,"AXIN2","8313"
1576,"ENSG00000111052",188.494963168082,0.737867829207531,0.192915569605905,3.82482259319388,0.00013086628799115,0.00150496231189822,"LIN7A","8825"
1577,"ENSG00000176125",52.4079609374123,-1.61937218750624,0.423442208337776,-3.82430507781236,0.000131141449728313,0.00150717034551423,"UFSP1","402682"
1578,"ENSG00000127526",3623.81434102882,0.731694604195244,0.191359835161527,3.82365820694621,0.000131486156131398,0.0015101743306245,"SLC35E1","79939"
1579,"ENSG00000183779",6095.00135874026,1.12121532279791,0.29326764629764,3.82318110078864,0.000131740944723162,0.00151214242062229,"ZNF703","80139"
1580,"ENSG00000149179",758.702297151032,0.864011516517323,0.226007674120419,3.82292999509817,0.000131875229269519,0.00151272573119035,"C11orf49","79096"
1581,"ENSG00000183873",28.7021159403259,1.53245244322973,0.401010376250989,3.82147828082778,0.000132654098589152,0.0015206975855976,"SCN5A","6331"
1582,"ENSG00000228328",12.9110644042194,2.4106610901527,0.630903296092258,3.82096765872686,0.000132929084914332,0.0015228866845685,NA,NA
1583,"ENSG00000142541",21363.8643670662,0.506910344575965,0.132722155228047,3.81933478781277,0.000133812047469836,0.0015320338271278,"RPL13A","23521"
1584,"ENSG00000173599",705.673508410724,-0.754461246154925,0.197564475828273,-3.81881025418112,0.000134096855726126,0.00153432538710878,"PC","5091"
1585,"ENSG00000012822",830.062876723246,0.942018769074762,0.246735676826331,3.8179268648604,0.000134577804685052,0.00153885686568573,"CALCOCO1","57658"
1586,"ENSG00000141934",496.939047383641,-0.871037356617198,0.22815524383721,-3.81773980719324,0.00013467985390089,0.00153905275668331,"PLPP2","8612"
1587,"ENSG00000170515",3565.19842487367,-0.503487350483933,0.131894045642757,-3.81736224732738,0.000134886053623283,0.00154043782978474,"PA2G4","5036"
1588,"ENSG00000224877",272.572375336338,-0.802080693897222,0.210220919631786,-3.81541806258918,0.000135952563891399,0.00155163996723408,"NDUFAF8","284184"
1589,"ENSG00000054611",495.103427316296,0.671797150033297,0.176299960624056,3.81053488415602,0.000138666442712214,0.00158161775186669,"TBC1D22A","25771"
1590,"ENSG00000280269",11.2966400943201,4.5502790487386,1.19439877284324,3.80968161739378,0.000139145861316091,0.00158321668592467,NA,NA
1591,"ENSG00000128294",130.301573270565,-0.805040713423741,0.211299341528011,-3.80995372537411,0.000138992804745199,0.00158321668592467,"TPST2","8459"
1592,"ENSG00000093000",1691.0324456077,-0.534054577611208,0.140184185489345,-3.80966352051029,0.000139156046164092,0.00158321668592467,"NUP50","10762"
1593,"ENSG00000172183",288.89220650476,1.33490117116976,0.350359615470366,3.81008858391863,0.000138917007666833,0.00158321668592467,"ISG20","3669"
1594,"ENSG00000141376",7942.26876401846,-0.599283013512153,0.157324771721334,-3.80920949037606,0.000139411802292923,0.00158413762053726,"BCAS3","54828"
1595,"ENSG00000188807",575.692715364978,-0.694481163430793,0.182311161412198,-3.80931786102005,0.000139350716684453,0.00158413762053726,"TMEM201","199953"
1596,"ENSG00000171346",611.149112382621,1.02121619449642,0.268352898893811,3.80549715954632,0.000141519638529067,0.00160708140896041,"KRT15","3866"
1597,"ENSG00000128849",75.5589780535424,-1.00065902465801,0.263154932930266,-3.80254709085457,0.000143216033004481,0.00162532710217483,"CGNL1","84952"
1598,"ENSG00000170542",28.1795662631121,-1.69052690137573,0.444666406190632,-3.80178686278132,0.00014365628438152,0.00162930319031956,"SERPINB9","5272"
1599,"ENSG00000147257",22.0137673167134,1.75638798160705,0.462273153080056,3.79945919399494,0.000145012185825445,0.00164365281794895,"GPC3","2719"
1600,"ENSG00000119326",1389.68247692409,0.689854184829989,0.181582680527969,3.79911885221746,0.000145211446878854,0.00164488266452022,"CTNNAL1","8727"
1601,"ENSG00000136010",73.7205208001293,1.34603046718843,0.354339135124154,3.79870675791092,0.000145453062227612,0.00164659044335618,"ALDH1L2","160428"
1602,"ENSG00000146411",198.842419749529,1.00811181566874,0.26543538455927,3.79795563934557,0.000145894425291417,0.00165055590760402,"SLC2A12","154091"
1603,"ENSG00000132330",35.0605357114654,-1.64769444309446,0.433962028206924,-3.79686317234374,0.000146538618837371,0.00165680968671772,"SCLY","51540"
1604,"ENSG00000101665",819.43814059898,1.47769362754401,0.389334989715051,3.79542981386161,0.000147387888308606,0.00166537287263415,"SMAD7","4092"
1605,"ENSG00000023839",241.207248897251,0.992919050060368,0.261683427833868,3.79435204697308,0.000148029518730916,0.00167158068378762,"ABCC2","1244"
1606,"ENSG00000090530",18.5557729246673,1.96408194250259,0.517657356011705,3.79417373228282,0.000148135928609711,0.00167174070368767,"P3H2","55214"
1607,"ENSG00000187953",404.17535877774,1.08511508759507,0.286086965041697,3.7929553603986,0.000148864925521889,0.00167892215940182,"PMS2CL","441194"
1608,"ENSG00000130054",198.089348655953,-1.40092210346743,0.369382835864665,-3.79260205793834,0.000149076950342375,0.00168026781592364,"FAM155B","27112"
1609,"ENSG00000167755",176.121009340079,-1.00942408642199,0.266177750679133,-3.79229324707464,0.000149262507577371,0.00168131366521583,"KLK6","5653"
1610,"ENSG00000105173",237.466863193921,-1.50982632968461,0.398159403269998,-3.79201474907972,0.000149430036977129,0.00168215527339968,"CCNE1","898"
1611,"ENSG00000152409",1236.08529076143,0.773007859037767,0.203896120820995,3.79118472644414,0.000149930384547071,0.00168674009281882,"JMY","133746"
1612,"ENSG00000196205",5726.82027008913,0.492691798247119,0.1300001836012,3.78993155700874,0.000150688799341159,0.00169318458638219,NA,NA
1613,"ENSG00000107833",475.217417975151,-0.591554378762815,0.156085854193112,-3.78992947068049,0.000150690064987556,0.00169318458638219,"NPM3","10360"
1614,"ENSG00000187017",970.959177712248,-0.535225956780901,0.141230474310799,-3.78973418727644,0.000150808575676576,0.00169346631075729,"ESPN","83715"
1615,"ENSG00000103089",211.980211339953,-0.741038351001678,0.195549556693518,-3.78951690574834,0.000150940539383659,0.00169389865993154,"FA2H","79152"
1616,"ENSG00000204540",47.6204668768669,1.52657446484748,0.403012166388202,3.78791161202068,0.000151918871812638,0.00170382279253233,"PSORS1C1","170679"
1617,"ENSG00000102048",246.476274445792,0.708425277304241,0.187088556822437,3.78657727301086,0.000152736613095964,0.00171102254772931,"ASB9","140462"
1618,"ENSG00000101782",1537.97733336581,1.08272196796694,0.285938448512037,3.78655607037528,0.000152749640378836,0.00171102254772931,"RIOK3","8780"
1619,"ENSG00000055609",4860.13520060421,0.67892305435107,0.179331273681663,3.78585976897844,0.000153178042203688,0.00171476148048156,"KMT2C","58508"
1620,"ENSG00000128708",1633.24105478581,-0.439961347972336,0.116217009799246,-3.78568807382265,0.000153283851925631,0.00171488674833341,"HAT1","8520"
1621,"ENSG00000198888",52883.3845548902,-0.557380274765247,0.147255721018177,-3.78511796289698,0.000153635685072798,0.00171776258868562,"ND1","4535"
1622,"ENSG00000233927",2949.36514003524,0.482849431150228,0.127608008079356,3.78384897952452,0.000154421545036275,0.00172548463763098,"RPS28","6234"
1623,"ENSG00000168710",2627.55804544479,-0.431600297200836,0.114144387102189,-3.78117845439428,0.0001560877324027,0.00174302776467439,"AHCYL1","10768"
1624,"ENSG00000128815",9.93637516139026,-3.71270192210346,0.982212562259092,-3.77993732188096,0.000156867842738396,0.00175066057992038,"WDFY4","57705"
1625,"ENSG00000110047",1503.23980934934,-1.07493726969395,0.284403447807162,-3.77962109103125,0.000157067194525979,0.0017518066668239,"EHD1","10938"
1626,"ENSG00000082641",6283.09040885688,0.698420019483322,0.184870318151395,3.77789158620568,0.000158161698192094,0.001761845493567,"NFE2L1","4779"
1627,"ENSG00000188191",1329.09958663431,-0.54586427013471,0.144484351088564,-3.77801655350283,0.000158082373652117,0.001761845493567,"PRKAR1B","5575"
1628,"ENSG00000196550",139.34915078844,-0.833206671227499,0.2206072229798,-3.77687847194283,0.000158806169278452,0.0017679379680606,"FAM72A","729533"
1629,"ENSG00000184160",438.44592214412,-1.06391026018575,0.281959947627039,-3.77326733509339,0.00016112347701252,0.00179153490636498,"ADRA2C","152"
1630,"ENSG00000125901",710.099780843257,-0.518384865755717,0.137379670278272,-3.77337392574674,0.00016105462320875,0.00179153490636498,"MRPS26","64949"
1631,"ENSG00000275074",274.890646302635,0.643812953501795,0.170653237912093,3.77263837111274,0.000161530329840983,0.00179385765811151,"NUDT18","79873"
1632,"ENSG00000158813",148.472699025524,0.787830429605092,0.208821966187429,3.77273734171227,0.00016146624550713,0.00179385765811151,"EDA","1896"
1633,"ENSG00000181991",853.25912972919,-0.635642184388164,0.168510393078056,-3.7721245127814,0.000161863442519817,0.00179645623529037,"MRPS11","64963"
1634,"ENSG00000170412",1221.41755605066,0.520278645343428,0.137948399903675,3.77154534381495,0.000162239668136443,0.00179952983188793,"GPRC5C","55890"
1635,"ENSG00000036672",126.281667516479,-0.876146762428499,0.232359520489191,-3.77065144816933,0.000162821954203575,0.00180488385197896,"USP2","9099"
1636,"ENSG00000104872",1159.28887748109,0.529462052631921,0.140451938447561,3.76970270744679,0.000163442117219856,0.00181065093673146,"PIH1D1","55011"
1637,"ENSG00000049759",793.749064023973,0.928574429021986,0.246437973231876,3.76798436070679,0.000164571010087819,0.00181982000416817,"NEDD4L","23327"
1638,"ENSG00000169231",684.453111221223,0.790565239540879,0.209807787129604,3.76804526827465,0.000164530870882667,0.00181982000416817,"THBS3","7059"
1639,"ENSG00000100632",2443.57436344415,-0.44434536542585,0.11792051461717,-3.7681769526568,0.000164444119940401,0.00181982000416817,"ERH","2079"
1640,"ENSG00000175662",1999.23143653538,-0.54031993423959,0.143415632041554,-3.76751074166751,0.000164883448237594,0.00182216318040131,"TOM1L2","146691"
1641,"ENSG00000147536",438.722934414881,-0.811753186340249,0.21550091120389,-3.76682020417181,0.000165339983805732,0.0018238721037706,"GINS4","84296"
1642,"ENSG00000266036",18.5140156548688,-2.25686941974513,0.599126668551331,-3.76693199987604,0.000165265991635093,0.0018238721037706,NA,NA
1643,"ENSG00000187474",8.15759426144434,4.62377437781977,1.22746042430785,3.76694375334101,0.000165258214395,0.0018238721037706,"FPR3","2359"
1644,"ENSG00000150753",10294.0799296165,-0.559498418273531,0.148622301630402,-3.76456569529455,0.000166838802376596,0.00183743247728933,"CCT5","22948"
1645,"ENSG00000135837",3806.07583176301,0.721758185682356,0.19171452485323,3.76475484178838,0.000166712566487591,0.00183743247728933,"CEP350","9857"
1646,"ENSG00000196588",1311.87546787289,1.15243078027975,0.306130041293026,3.76451384977486,0.00016687341964347,0.00183743247728933,"MRTFA","57591"
1647,"ENSG00000163319",313.092640159916,-0.697445495356404,0.185311747994924,-3.76363346038649,0.000167462288442971,0.00184279691301786,"MRPS18C","51023"
1648,"ENSG00000141971",314.296509435186,-0.634508557486426,0.168631225147569,-3.76269909046305,0.0001680894013631,0.00184745440285314,"MVB12A","93343"
1649,"ENSG00000068745",1381.38265538059,0.45611744876439,0.121216985747114,3.76281794133994,0.000168009510804426,0.00184745440285314,"IP6K2","51447"
1650,"ENSG00000143319",1396.96466986805,-0.619582654451137,0.16471375810422,-3.76157196327891,0.00016884882526419,0.00185467642975041,"ISG20L2","81875"
1651,"ENSG00000088899",134.228036798112,0.835610240260962,0.222161998840213,3.76126540372894,0.00016905593333709,0.00185582661163017,"LZTS3","9762"
1652,"ENSG00000135722",407.715981569326,1.04767126112156,0.2785942327623,3.76056334954877,0.000169531133591226,0.00185991662542819,"FBXL8","55336"
1653,"ENSG00000152234",6741.45253752125,-0.448615698351322,0.119340002601747,-3.75913933778274,0.000170498867660423,0.00186620763261836,"ATP5F1A","498"
1654,"ENSG00000141527",437.744910797453,1.11811697430917,0.297437305708588,3.75916858057018,0.000170478942612254,0.00186620763261836,"CARD14","79092"
1655,"ENSG00000184178",260.564537993474,-0.728225207394206,0.19371308677647,-3.75929793651227,0.000170390830109784,0.00186620763261836,"SCFD2","152579"
1656,"ENSG00000137502",1828.98549241979,-0.774202579524072,0.205953495982852,-3.75911356022106,0.00017051643343721,0.00186620763261836,"RAB30","27314"
1657,"ENSG00000255198",63.0134440919578,-1.20271541767587,0.320056874524756,-3.75781779242128,0.000171401613795219,0.00187476333640588,"SNHG9","735301"
1658,"ENSG00000128641",4955.25984285622,0.904607142346569,0.240899011108253,3.75513016091239,0.000173251418057897,0.00189385325746763,"MYO1B","4430"
1659,"ENSG00000274487",71.394531223905,0.999769148824154,0.266262027071116,3.75483188429691,0.000173457865121853,0.00189496705694301,"LOC440434","440434"
1660,"ENSG00000266412",3402.03558159506,-0.529153152499078,0.14097225030521,-3.75359796948295,0.00017431435891246,0.00190248246968844,"NCOA4","8031"
1661,"ENSG00000226067",122.849783732661,0.953352515706784,0.2539876746225,3.75353850191252,0.000174355737262884,0.00190248246968844,NA,NA
1662,"ENSG00000101310",2094.61569749876,-0.485326841172004,0.129408460176589,-3.75034862875065,0.000176588881059065,0.0019256900603577,"SEC23B","10483"
1663,"ENSG00000107518",357.713820555361,1.1553203870734,0.308090962722184,3.74993273695987,0.000176882009699345,0.00192772672506971,"ATRNL1","26033"
1664,"ENSG00000277443",763.543432629515,0.690104099123759,0.184106362775876,3.74839896198409,0.000177967004205706,0.00193605881406016,"MARCKS","4082"
1665,"ENSG00000186871",568.914232353019,-0.643997223751333,0.171798401636722,-3.74856353502697,0.00017785028599116,0.00193605881406016,"ERCC6L","54821"
1666,"ENSG00000213694",601.65313805098,-0.876421542557254,0.233802987948337,-3.74854722879297,0.000177861847457364,0.00193605881406016,"S1PR3","1903"
1667,"ENSG00000122786",62.5912704422197,1.91828070380737,0.511980180064233,3.74678704079267,0.000179114022101995,0.00194736804833627,"CALD1","800"
1668,"ENSG00000157193",778.948332128022,-0.952711963922274,0.254304060981767,-3.74634978397211,0.000179426363654436,0.00194959437342506,"LRP8","7804"
1669,"ENSG00000146904",577.340025740535,-0.608675490027282,0.162518993783518,-3.74525755948293,0.000180208800892184,0.00195692289237264,"EPHA1","2041"
1670,"ENSG00000167601",9.15042813230912,3.12211385954795,0.834135182597386,3.74293510774369,0.000181883212100764,0.00197392295575703,"AXL","558"
1671,"ENSG00000204611",359.952097227295,0.650819942670912,0.173933511857211,3.7417742890467,0.000182725596229957,0.00198187833995915,"ZNF616","90317"
1672,"ENSG00000164142",278.030549408273,1.31538664619088,0.351646399034335,3.74065154599364,0.000183543837861746,0.00198956251041045,"FAM160A1","729830"
1673,"ENSG00000198816",474.566636884335,0.618498014530225,0.165414527032464,3.73907918262124,0.000184695548804201,0.00200085004574258,"ZNF358","140467"
1674,"ENSG00000180884",67.8765267286038,-1.06878049793373,0.285879520261642,-3.73856964974464,0.000185070222100722,0.0020037112935206,"ZNF792","126375"
1675,"ENSG00000167552",3439.62998226429,0.886318140576658,0.237106055177606,3.73806624176154,0.000185441093167211,0.00200652798361942,"TUBA1A","7846"
1676,"ENSG00000111261",426.912672201474,-0.671509870968457,0.179703605995411,-3.73676347365897,0.000186404115423981,0.00201574474221016,"MANSC1","54682"
1677,"ENSG00000118985",393.271636246632,1.22844366052573,0.328793289354902,3.73621877422121,0.000186808155988086,0.002018909373362,"ELL2","22936"
1678,"ENSG00000130312",388.804305722202,-0.648433075472853,0.17357535299417,-3.735743953778,0.000187161033988839,0.00202082770770624,"MRPL34","64981"
1679,"ENSG00000188483",3545.85450128499,0.920937530863442,0.246529906563142,3.73560167081623,0.000187266898070233,0.00202082770770624,"IER5L","389792"
1680,"ENSG00000279407",99.3144533697867,1.47083079407988,0.393740847504193,3.73553011683456,0.000187320158295436,0.00202082770770624,NA,NA
1681,"ENSG00000166377",370.345088354677,0.620528154890019,0.166140996883136,3.73494902842373,0.000187753211108841,0.00202429458544714,"ATP9B","374868"
1682,"ENSG00000106829",533.904523340392,0.491875875322863,0.13170585814156,3.73465449649312,0.000187973068538892,0.00202453286733622,"TLE4","7091"
1683,"ENSG00000011422",97.2149926113187,1.34335099079461,0.359702174765244,3.73462015255073,0.000187998720797112,0.00202453286733622,"PLAUR","5329"
1684,"ENSG00000196632",42.4323871182872,1.45676706473802,0.390101032013689,3.73433276302354,0.000188213507465858,0.0020256017577457,"WNK3","65267"
1685,"ENSG00000197062",202.004092570078,0.710735193484687,0.19033190667969,3.73418837589214,0.000188321505285892,0.0020256017577457,"ZSCAN26","7741"
1686,"ENSG00000184500",72.0260613142088,1.16512204009227,0.312055238362689,3.73370447554578,0.00018868387503145,0.00202829570051601,"PROS1","5627"
1687,"ENSG00000272645",243.550824984383,1.10036324280659,0.29473117482036,3.73344707588963,0.000188876896203927,0.00202916708168344,NA,NA
1688,"ENSG00000119705",708.005785503143,-0.556223990740939,0.149039810960014,-3.73204976011522,0.000189927970410109,0.00203925031736541,"SLIRP","81892"
1689,"ENSG00000133812",757.675254049089,0.696638834630233,0.186700238684055,3.73132267821642,0.000190477060384673,0.00204393501622961,"SBF2","81846"
1690,"ENSG00000272405",227.674401725488,0.997480290286709,0.267347651391272,3.73102320179677,0.000190703657564424,0.00204515567437729,NA,NA
1691,"ENSG00000155115",1046.15839973536,-0.479783420192774,0.12862109047797,-3.73020799629243,0.000191321762439681,0.00205057103634346,"GTF3C6","112495"
1692,"ENSG00000189050",398.787187256464,-0.74148028535388,0.198816528706021,-3.72947003038296,0.00019188292594535,0.00205537006491343,"RNFT1","51136"
1693,"ENSG00000182934",2095.84041653538,-0.532065312170068,0.142750226185619,-3.72724671888238,0.000193582939543481,0.00207235510707977,"SRPRA","6734"
1694,"ENSG00000151151",841.937190093418,1.19520365158497,0.320914937473886,3.72436278907157,0.000195809174369543,0.00209495010405762,"IPMK","253430"
1695,"ENSG00000162976",618.042947616223,-0.54154934291506,0.145419223311391,-3.72405608132993,0.000196047345947737,0.00209626082475326,"PQLC3","130814"
1696,"ENSG00000197785",592.782830346469,-0.645423091464867,0.173325129885741,-3.72377099552927,0.000196268971252377,0.0020965317089749,"ATAD3A","55210"
1697,"ENSG00000141526",487.482071672001,-0.627280830934266,0.16845515601518,-3.72372592072954,0.000196304033884926,0.0020965317089749,"SLC16A3","9123"
1698,"ENSG00000249859",950.270593679007,1.06932117582698,0.287296013464889,3.7220188436679,0.000197636269824174,0.00210867501919933,"PVT1","5820"
1699,"ENSG00000102349",117.98459743471,0.975268802535204,0.262035073893718,3.7219017593453,0.000197727955308536,0.00210867501919933,"KLF8","11279"
1700,"ENSG00000103034",333.890734594112,0.66634064451475,0.179036118551552,3.72182244513352,0.000197790086771069,0.00210867501919933,"NDRG4","65009"
1701,"ENSG00000108021",4162.22389260633,-0.47035960095509,0.12639701258394,-3.72128732585925,0.00019820975663393,0.00211066605712887,"TASOR2","54906"
1702,"ENSG00000114650",1359.45266082642,-0.478424787354357,0.128561357758656,-3.72137316916401,0.000198142377315582,0.00211066605712887,"SCAP","22937"
1703,"ENSG00000108479",771.683155371778,-0.513906770710321,0.13813764908416,-3.72025131539067,0.000199024631741844,0.00211809889940645,"GALK1","2584"
1704,"ENSG00000158470",1013.5605737513,-0.747739879707077,0.201034949870641,-3.71945216584591,0.000199655352909335,0.00212356432871408,"B4GALT5","9334"
1705,"ENSG00000140455",1494.11090666257,0.620551388744064,0.166907738313687,3.71793060653544,0.000200861423973586,0.0021348722870116,"USP3","9960"
1706,"ENSG00000225614",160.325221604466,-0.884354786789832,0.237869559017413,-3.71781404246473,0.000200954100730622,0.0021348722870116,"ZNF469","84627"
1707,"ENSG00000140995",1320.71998969346,-0.546106958584861,0.146930767506667,-3.71676380551188,0.000201790927539613,0.00214250660265257,"DEF8","54849"
1708,"ENSG00000177606",5829.25528207587,3.69225718823255,0.99349512733874,3.71643210583522,0.000202055904736861,0.00214406394464337,"JUN","3725"
1709,"ENSG00000196275",41.5784092124697,1.25680442652035,0.338220081837405,3.71593673472217,0.000202452238994261,0.00214701250996606,"GTF2IRD2","84163"
1710,"ENSG00000224546",273.975006070386,0.716214139778001,0.192780695287378,3.7151756233182,0.000203062608862259,0.0021512719875886,NA,NA
1711,"ENSG00000196937",498.44571251016,-0.540248030309401,0.145417949646793,-3.71513992338369,0.000203091280664539,0.0021512719875886,"FAM3C","10447"
1712,"ENSG00000145817",822.781575433863,0.695577135386927,0.187318348800541,3.71334223177243,0.000204539993788735,0.00216535213050645,"YIPF5","81555"
1713,"ENSG00000226887",84.2901563683357,-1.03837600590817,0.279650653797305,-3.71311846336967,0.000204721000796364,0.00216600316312511,"ERVMER34-1","100288413"
1714,"ENSG00000120071",1255.42186324297,0.964734370674073,0.259831741190198,3.71291962350313,0.000204881969273067,0.00216644154673575,"KANSL1","284058"
1715,"ENSG00000181472",1157.55608112588,-0.487996399417301,0.131513449981029,-3.71061970838491,0.000206752499497338,0.00218396044051263,"ZBTB2","57621"
1716,"ENSG00000204392",530.01357023952,-0.563322812839862,0.151815039293591,-3.71058635205743,0.00020677974596776,0.00218396044051263,"LSM2","57819"
1717,"ENSG00000133835",2214.07350007586,-0.447187471068892,0.120531927113331,-3.71011632999462,0.000207164033149685,0.00218674486709662,"HSD17B4","3295"
1718,"ENSG00000111961",1749.84407658942,1.16359828780303,0.313681094226492,3.70949448092289,0.00020767348404617,0.00218957197489982,"SASH1","23328"
1719,"ENSG00000134830",429.509682631031,-0.872391304430965,0.235176890725941,-3.70951117577105,0.000207659791405815,0.00218957197489982,"C5AR2","27202"
1720,"ENSG00000188266",84.5899398283885,-1.00563746331153,0.27114174435228,-3.70889943823979,0.000208162075277114,0.0021934473560014,"HYKK","123688"
1721,"ENSG00000275713",192.403544301899,0.776111578128427,0.209298304679219,3.70815988843261,0.000208770826520822,0.00219858364896187,"HIST1H2BH","8345"
1722,"ENSG00000204267",108.650403210302,-1.06420774614191,0.28704161089075,-3.70750339241565,0.000209312613580286,0.00220300918033049,"TAP2","6891"
1723,"ENSG00000178814",253.896365873345,-0.630794483404457,0.170164042928327,-3.70697870448545,0.000209746572399963,0.00220629534426984,"OPLAH","26873"
1724,"ENSG00000184916",1711.58518408909,0.698946880965231,0.188724612779516,3.70352796421842,0.000212621731132635,0.00223524144724355,"JAG2","3714"
1725,"ENSG00000105289",1465.24945908951,-0.461036943495827,0.124526837724279,-3.70230989496925,0.000213645435145705,0.00224470137193088,"TJP3","27134"
1726,"ENSG00000204991",445.318560480322,0.702517150649476,0.189773313664537,3.70187534318613,0.000214011765034312,0.00224724752577165,"SPIRE2","84501"
1727,"ENSG00000005486",1511.41295138557,-0.578158628781416,0.156188650321296,-3.70166863976406,0.000214186224256883,0.00224740471227254,"RHBDD2","57414"
1728,"ENSG00000137497",11539.4781495379,0.515030180685814,0.139144055439033,3.70141706061945,0.000214398739103908,0.00224740471227254,"NUMA1","4926"
1729,"ENSG00000196123",628.160128261378,0.720402917090514,0.19462575771159,3.70147777745872,0.000214347432036553,0.00224740471227254,"KIAA0895L","653319"
1730,"ENSG00000176463",241.519151780368,-0.860928209081123,0.232688744694236,-3.69991341958728,0.000215673034039849,0.00225945553117816,"SLCO3A1","28232"
1731,"ENSG00000257261",63.364756444125,1.04933995853737,0.28364535882874,3.69947868306544,0.00021604278464595,0.00226202162271704,NA,NA
1732,"ENSG00000162032",771.16893263421,0.597191203810261,0.161477179915126,3.69830092477557,0.000217047480281893,0.00227098852620746,"SPSB3","90864"
1733,"ENSG00000198944",36.6153438245193,-1.50883370695287,0.407993443679557,-3.69818125836827,0.000217149807764154,0.00227098852620746,"SOWAHA","134548"
1734,"ENSG00000168394",491.074384876329,-0.750872422279922,0.203053089322294,-3.69791183569784,0.000217380358567849,0.00227208859208979,"TAP1","6890"
1735,"ENSG00000204217",2267.80949249133,0.500338848925354,0.135323324206778,3.69735854375571,0.00021785454325272,0.00227573241608778,"BMPR2","659"
1736,"ENSG00000118058",4577.12380137576,0.655105261762423,0.177210786256962,3.69675726630148,0.00021837095376876,0.00227981288370104,"KMT2A","4297"
1737,"ENSG00000147872",368.643700933514,0.680860103103338,0.184193449800052,3.69644036659519,0.000218643587135694,0.00228134506231855,"PLIN2","123"
1738,"ENSG00000188994",3722.95606384947,2.083267841154,0.563650341966721,3.69602870085192,0.000218998226312392,0.00228373064078584,"ZNF292","23036"
1739,"ENSG00000196715",1405.8922194406,-0.465363176836453,0.125938001684728,-3.69517675849295,0.000219733868183467,0.00229008431682413,"VKORC1L1","154807"
1740,"ENSG00000070778",451.066137932355,1.41949401871676,0.384193411540024,3.69473805661263,0.000220113586232192,0.0022924911086183,"PTPN21","11099"
1741,"ENSG00000197601",1816.92179171152,-0.5677020853099,0.153656512117359,-3.69461780361318,0.000220217778641826,0.0022924911086183,"FAR1","84188"
1742,"ENSG00000102996",730.625232036779,-0.536707691457369,0.145286480146586,-3.69413376190174,0.000220637641832344,0.00229554341020058,"MMP15","4324"
1743,"ENSG00000133789",682.025020213506,1.21306870312457,0.328455357230636,3.69325290764788,0.000221403633497775,0.00230219131010537,"SWAP70","23075"
1744,"ENSG00000077721",1565.72845283763,-0.515357543965542,0.139565898231264,-3.69257498068463,0.000221994858717433,0.00230701537809333,"UBE2A","7319"
1745,"ENSG00000111737",1911.70129581544,-0.513304014994722,0.139039499473659,-3.69178554970249,0.000222685195182439,0.00231201789318492,"RAB35","11021"
1746,"ENSG00000204178",809.075199647481,0.558681653681478,0.151333175657419,3.69173283554292,0.000222731364020132,0.00231201789318492,"MACO1","55219"
1747,"ENSG00000164182",201.273660822851,-0.722040415362572,0.195712865587123,-3.6892843666486,0.000224885744279193,0.00233304477923074,"NDUFAF2","91942"
1748,"ENSG00000119408",2013.68488512709,0.59205320929475,0.160530860393877,3.68809590780298,0.00022593849301169,0.00234262542754226,"NEK6","10783"
1749,"ENSG00000143198",423.435257004263,0.579640126168824,0.157180346835567,3.68773919792409,0.000226255371645519,0.00234456967164288,"MGST3","4259"
1750,"ENSG00000163435",1854.21947473478,1.10146873181292,0.298733435322981,3.68712906415061,0.000226798343301849,0.00234617190296958,"ELF3","1999"
1751,"ENSG00000136002",255.591255645414,-0.699178472461363,0.189616403996719,-3.68733114711668,0.000226618369848604,0.00234617190296958,"ARHGEF4","50649"
1752,"ENSG00000141574",94.382446917532,-1.12989485439349,0.30644232838616,-3.68713702295615,0.00022679125271707,0.00234617190296958,"SECTM1","6398"
1753,"ENSG00000095585",95.8129792725367,1.36221419668343,0.369525070778123,3.68639181589213,0.000227456068772209,0.00235163365112807,"BLNK","29760"
1754,"ENSG00000166575",792.309245962462,0.787512055415453,0.213683134361857,3.68541980520493,0.000228325970630869,0.00235928158022455,"TMEM135","65084"
1755,"ENSG00000182979",3468.49886059636,0.503441075861184,0.136632421652603,3.68463846114957,0.00022902749804271,0.00236506259156707,"MTA1","9112"
1756,"ENSG00000163362",259.932381177474,-0.776056510802686,0.210627005237274,-3.6845062195536,0.000229146430743311,0.00236506259156707,"INAVA","55765"
1757,"ENSG00000108604",9032.40355633966,-0.481329193436415,0.130646845404953,-3.6842006551669,0.000229421464643756,0.00236655357154435,"SMARCD2","6603"
1758,"ENSG00000166987",3165.36539403854,0.603280950984213,0.163884074913517,3.68114443885149,0.000232189417272458,0.00239374345770536,"MBD6","114785"
1759,"ENSG00000125354",67.5978282768754,1.24492159632334,0.338436297008607,3.67845177165402,0.00023465405022523,0.00241777714967712,"SEPTIN6","23157"
1760,"ENSG00000264364",5284.30648434826,-0.599326347091453,0.162953369205073,-3.67790092352872,0.000235161264019291,0.00242162656198047,"DYNLL2","140735"
1761,"ENSG00000078124",644.801888260016,-0.670148447716853,0.182242185443886,-3.67724106295466,0.0002357702093591,0.00242514147243152,"ACER3","55331"
1762,"ENSG00000182180",2012.19682062031,-0.444767104677322,0.120950372003879,-3.67726942305773,0.000235744007137478,0.00242514147243152,"MRPS16","51021"
1763,"ENSG00000166747",6173.04302175378,-0.434210386699066,0.118087342807644,-3.67702732888456,0.00023596776861752,0.00242579684539077,"AP1G1","164"
1764,"ENSG00000144815",316.233442395929,-0.769887591353847,0.209518203519874,-3.67456182049985,0.000238257952803903,0.00244656494992518,"NXPE3","91775"
1765,"ENSG00000144867",1292.35878058179,-0.544344051195921,0.148135771946532,-3.67462932175757,0.000238194974905008,0.00244656494992518,"SRPRB","58477"
1766,"ENSG00000158882",179.208580538044,-0.847599088232662,0.230742447784716,-3.67335571053436,0.000239385876442673,0.00245605841697689,"TOMM40L","84134"
1767,"ENSG00000168137",7249.69046077324,0.558775321299641,0.152118754437393,3.67328356957863,0.000239453499381934,0.00245605841697689,"SETD5","55209"
1768,"ENSG00000067836",296.705372621149,-0.762254377310841,0.207628935064105,-3.6712338628308,0.000241382343277663,0.00247444207554546,"ROGDI","79641"
1769,"ENSG00000180861",4.40763765029514,5.66494865595091,1.54366381929493,3.66980723726386,0.000242733439584711,0.00248688573150554,"LINC01559","283422"
1770,"ENSG00000215251",322.31889428215,-0.794549166351448,0.21653449736511,-3.66938837007444,0.000243131476159077,0.0024881506910825,"FASTKD5","60493"
1771,"ENSG00000053372",1081.24607897921,-0.562409578202215,0.153267537014285,-3.66946314371709,0.00024306037620517,0.0024881506910825,"MRTO4","51154"
1772,"ENSG00000242498",208.445004110499,-1.13325119079775,0.308891995685483,-3.66876191881526,0.000243727916305383,0.00249284692726793,"ARPIN","348110"
1773,"ENSG00000136383",65.0817513073187,1.29471231109958,0.352916469450705,3.6686083625248,0.000243874325560979,0.00249293755017889,"ALPK3","57538"
1774,"ENSG00000170425",90.1302267222935,1.33436743675816,0.363769463987884,3.66816780641763,0.000244294834722654,0.00249582840164227,"ADORA2B","136"
1775,"ENSG00000073150",227.329187268274,0.609009048219487,0.166055437200886,3.66750440988413,0.000244929327686446,0.00249949275618758,"PANX2","56666"
1776,"ENSG00000215417",35.9288335999346,-1.29294447099352,0.352540524955993,-3.66750594461423,0.000244927858040751,0.00249949275618758,"MIR17HG","407975"
1777,"ENSG00000162458",639.784446597755,0.884953930549334,0.241392094270361,3.66604355136079,0.000246331992145754,0.00251239224853666,"FBLIM1","54751"
1778,"ENSG00000146350",115.064897834596,0.911229752635305,0.248601064223881,3.66542981414869,0.000246923525606486,0.0025170089865534,"TBC1D32","221322"
1779,"ENSG00000100297",2483.55679421393,-0.571114096408323,0.155830591675652,-3.66496777216277,0.000247369730703823,0.00252013996586626,"MCM5","4174"
1780,"ENSG00000104450",548.837425088537,-0.539553934695185,0.147236703210831,-3.66453420192781,0.000247789127687586,0.00252299446641,"SPAG1","6674"
1781,"ENSG00000132199",2296.18373258478,0.81121161965964,0.22138019495506,3.66433691064513,0.000247980190302748,0.00252352216117181,"ENOSF1","55556"
1782,"ENSG00000177694",265.163621336955,0.947445502394,0.258631867286584,3.66329761422694,0.000248988958502618,0.00253236581588185,"NAALADL2","254827"
1783,"ENSG00000108352",1426.3053515763,-0.70322482614852,0.191990665092938,-3.66280738601591,0.000249466121554743,0.00253579584243307,"RAPGEFL1","51195"
1784,"ENSG00000261226",60.4173946962843,-1.44355749281683,0.394235425675829,-3.66166356141681,0.000250582799133596,0.00254571897505454,NA,NA
1785,"ENSG00000113108",242.382637515546,0.800383573955261,0.218606648696313,3.6612956592512,0.000250942964967948,0.00254794974626279,"APBB3","10307"
1786,"ENSG00000132005",921.390811813359,0.73570210452982,0.200975341082869,3.66065856918468,0.000251567806743122,0.00255286390224655,"RFX1","5989"
1787,"ENSG00000254726",891.019161878034,0.680066804886659,0.185786204396785,3.66048064276202,0.000251742572952019,0.00255320782998455,"MEX3A","92312"
1788,"ENSG00000049239",1088.69877695303,0.49362976021706,0.134864349038636,3.6601945861589,0.000252023787514901,0.00255463038306491,"H6PD","9563"
1789,"ENSG00000095627",500.798696481174,-0.5779952798365,0.157924023090054,-3.65995792487445,0.000252256665534748,0.00255556165799428,"TDRD1","56165"
1790,"ENSG00000128342",137.987346124425,1.18829963629589,0.32492704185293,3.65712754937075,0.000255057479201769,0.00258249259947087,"LIF","3976"
1791,"ENSG00000140450",460.457477518966,-0.679486615346177,0.185828038507361,-3.65653440032012,0.000255648117276999,0.00258558397183501,"ARRDC4","91947"
1792,"ENSG00000113430",336.227476362826,-0.944813075096143,0.258385873589927,-3.65659725111603,0.000255585471848611,0.00258558397183501,"IRX4","50805"
1793,"ENSG00000157927",119.204311485495,-0.784573674922111,0.214602310629229,-3.65594234573564,0.000256238944377776,0.00259011412599153,"RADIL","55698"
1794,"ENSG00000108384",3050.12918868466,-0.469725128453718,0.128489386298871,-3.65575042409434,0.000256430742758676,0.00259060801658765,"RAD51C","5889"
1795,"ENSG00000143819",695.494358710562,-0.698223800288592,0.191034635657292,-3.65495920614719,0.000257222874961049,0.00259716288902176,"EPHX1","2052"
1796,"ENSG00000179862",347.575441295084,-0.807467162634517,0.220965015258386,-3.6542760476825,0.000257908668084219,0.00260263736100133,"CITED4","163732"
1797,"ENSG00000100379",232.795583128488,-0.784500015694845,0.214842695841366,-3.65150889874375,0.000260704063810547,0.00262938255564962,"KCTD17","79734"
1798,"ENSG00000168300",683.870679683856,0.606191590398179,0.166019574652092,3.65132600579483,0.000260889820972774,0.00262979261140743,"PCMTD1","115294"
1799,"ENSG00000196371",138.819791996221,-0.782798191693315,0.214564188092492,-3.64831707775892,0.00026396374156278,0.00265929897280924,"FUT4","2526"
1800,"ENSG00000215244",43.0149492290225,1.70005261319898,0.466138565584198,3.64709710527459,0.000265219713194242,0.0026704678232958,"LINC02649","399715"
1801,"ENSG00000196267",112.194046470092,0.835671496174665,0.229181383704839,3.64633236201645,0.000266009876957281,0.00267693670737021,"ZNF836","162962"
1802,"ENSG00000109323",1098.45439596518,0.819224275161185,0.224701306997713,3.64583671589202,0.000266523176733118,0.00267912704110429,"MANBA","4126"
1803,"ENSG00000186891",150.986759663264,-0.745900965745929,0.204589112173258,-3.64584878355724,0.000266510668227926,0.00267912704110429,"TNFRSF18","8784"
1804,"ENSG00000144218",213.025847551669,0.809416547368185,0.222040097804558,3.64536205564385,0.000267015613412248,0.00268258923363835,"AFF3","3899"
1805,"ENSG00000153246",66.5597848931773,-1.10592431054906,0.303533080471552,-3.64350504673481,0.00026895037636989,0.00270052998411517,"PLA2R1","22925"
1806,"ENSG00000102317",5170.16903091153,0.587261328752734,0.161202138698941,3.64301201890066,0.000269466250763881,0.0027027151792167,"RBM3","5935"
1807,"ENSG00000177542",588.337777677056,-0.743904711660133,0.20419655000274,-3.64308168600376,0.000269393299108105,0.0027027151792167,"SLC25A22","79751"
1808,"ENSG00000169884",64.591094960805,1.02074619978784,0.28022978402566,3.64253287114683,0.00026996849047281,0.0027062549343635,"WNT10B","7480"
1809,"ENSG00000108561",2463.02117095655,-0.554120177387153,0.15218171934145,-3.64117437879561,0.000271397228385475,0.00271907317150821,"C1QBP","708"
1810,"ENSG00000003249",2848.57598831759,-0.486450969828746,0.133674912295338,-3.63905957726753,0.000273635494186985,0.00273998325781487,"DBNDD1","79007"
1811,"ENSG00000157224",589.65179912517,0.823809314753673,0.226483221609063,3.63739666409226,0.000275407628056296,0.00275620532904048,"CLDN12","9069"
1812,"ENSG00000130826",2991.96415589938,-0.476282972646902,0.130948476438775,-3.63717842009097,0.00027564100322565,0.00275701851129231,"DKC1","1736"
1813,"ENSG00000270168",80.079385336793,1.26406832473307,0.347588337071373,3.6366822183493,0.000276172297235891,0.00276080899895383,NA,NA
1814,"ENSG00000189308",967.6501037533,0.688953434117631,0.189483291827403,3.63595875643319,0.000276948643591889,0.0027670436694925,"LIN54","132660"
1815,"ENSG00000101187",845.10812961062,0.715885402820849,0.196927080496403,3.63528165357595,0.000277677094484545,0.00277126633284025,"SLCO4A1","28231"
1816,"ENSG00000177169",7758.59917466521,0.818622948370239,0.225184994639279,3.63533524816599,0.000277619370180881,0.00277126633284025,"ULK1","8408"
1817,"ENSG00000169230",3134.63066239902,-0.541957342416167,0.149099058716644,-3.63488104540038,0.000278108927783036,0.00277404854548142,"PRELID1","27166"
1818,"ENSG00000237330",954.661055552479,0.70246730497102,0.193287447537684,3.63431414672731,0.000278721088481868,0.00277862541674663,"RNF223","401934"
1819,"ENSG00000244041",87.4666585617865,1.07294455245781,0.295252380679968,3.63399119758768,0.000279070386684266,0.00277905037816794,NA,NA
1820,"ENSG00000188643",5070.32118775314,-0.607488448843616,0.167166735991768,-3.63402710018535,0.00027903153457642,0.00277905037816794,"S100A16","140576"
1821,"ENSG00000122687",1223.92882854122,-0.62117135495342,0.171037207170035,-3.63179079705089,0.000281461256630389,0.00280132005226204,"MRM2","29960"
1822,"ENSG00000039523",1704.40220647692,-0.574797157959343,0.158331366394296,-3.63034293866898,0.000283044898503793,0.00281553553264695,"RIPOR1","79567"
1823,"ENSG00000130827",3887.4327900465,0.743676321192301,0.204875970618756,3.62988552999304,0.00028354693690075,0.00281898227338957,"PLXNA3","55558"
1824,"ENSG00000198824",677.884926378521,-0.546205354231683,0.150545121848919,-3.62818368023796,0.000285422173922741,0.00283606989044723,"CHAMP1","283489"
1825,"ENSG00000166716",2112.15300928871,0.641564086720354,0.176876148210113,3.62719390495904,0.000286518126679139,0.002845399741333,"ZNF592","9640"
1826,"ENSG00000100505",16.8998532331984,1.97530948508773,0.544628415592412,3.62689391250199,0.00028685107841601,0.00284714619124412,"TRIM9","114088"
1827,"ENSG00000113389",99.3834192797525,0.837878676148539,0.231088862926103,3.62578562003862,0.000288084281610684,0.00285782130263384,"NPR3","4883"
1828,"ENSG00000263639",128.596878693905,-1.27101830150687,0.350609722442233,-3.62516559054143,0.000288776356721658,0.00286311963305433,"MSMB","4477"
1829,"ENSG00000181610",1597.48525246875,-0.492071392720104,0.13574802599044,-3.62488801682286,0.000289086688150613,0.00286462938001187,"MRPS23","51649"
1830,"ENSG00000088340",989.37161338508,1.25282803687398,0.345777158306587,3.62322382140449,0.000290953844208433,0.00288155599586538,"FER1L4","80307"
1831,"ENSG00000132361",3048.58076153946,-0.555195540596713,0.153250588448678,-3.62279548951058,0.000291436239017834,0.00288318253054543,"CLUH","23277"
1832,"ENSG00000184281",449.265290981828,-0.666184916020618,0.183886889659642,-3.62279723831137,0.000291434267965716,0.00288318253054543,"TSSC4","10078"
1833,"ENSG00000099860",1452.146899989,1.39540519808522,0.385236111286581,3.62220767265291,0.000292099468250614,0.0028851418342065,"GADD45B","4616"
1834,"ENSG00000175264",86.8333191187954,-1.57911751770856,0.435950775324233,-3.62223812203136,0.000292065077757972,0.0028851418342065,"CHST1","8534"
1835,"ENSG00000125875",861.822327963375,0.457726864705939,0.126367202519285,3.62219670595372,0.0002921118553172,0.0028851418342065,"TBC1D20","128637"
1836,"ENSG00000061455",180.347535891114,-0.707487823814835,0.195376010772272,-3.62116014662349,0.000293284889897253,0.00289514996977005,"PRDM6","93166"
1837,"ENSG00000186594",126.056735366,-1.31618506648859,0.363508630729648,-3.62078078819391,0.000293715297175314,0.0028978203843252,"MIR22HG","84981"
1838,"ENSG00000116209",1589.81734733472,0.518495230872092,0.14321403319678,3.62042196074224,0.000294122955128127,0.00290026356841249,"TMEM59","9528"
1839,"ENSG00000145012",2399.56105439984,0.655823070224379,0.181183455839331,3.61966310437277,0.000294986825539715,0.00290720023169211,"LPP","4026"
1840,"ENSG00000104497",613.947485960725,1.05278081317625,0.290883790568726,3.61924881107293,0.00029545945300325,0.00291027561208201,"SNX16","64089"
1841,"ENSG00000141570",579.919863664216,0.787533741976334,0.217643878090633,3.6184511546352,0.000296371420749399,0.00291767280264102,"CBX8","57332"
1842,"ENSG00000233016",1554.49407545161,0.580529981431825,0.160455091570205,3.61802156448131,0.000296863666687705,0.00292093219057979,"SNHG7","84973"
1843,"ENSG00000171223",2951.12470865731,1.2099354190136,0.334433786198162,3.61786239592635,0.000297046244342427,0.00292114277398922,"JUNB","3726"
1844,"ENSG00000154127",70.2986596076316,1.18669408364249,0.328035041622894,3.61758328552807,0.000297366657758021,0.00292270786616397,"UBASH3B","84959"
1845,"ENSG00000129493",374.155841299616,-0.81362770041669,0.224942718924644,-3.61704394926095,0.000297986722824277,0.00292721483168954,"HEATR5A","25938"
1846,"ENSG00000141985",2732.37455399431,0.605353769508515,0.167403790372227,3.61612940879352,0.000299040921767081,0.00293597923407724,"SH3GL1","6455"
1847,"ENSG00000111271",742.797122812747,0.565255168959275,0.156326597389771,3.61586050229135,0.00029935155656753,0.00293743779709254,"ACAD10","80724"
1848,"ENSG00000022567",339.58525239826,-0.884260275742961,0.244663869423158,-3.61418413690494,0.000301294881022637,0.00295490715565708,"SLC45A4","57210"
1849,"ENSG00000214160",1037.55712339925,-0.511029843053863,0.141412216127867,-3.6137602326505,0.000301788159637044,0.00295654519203339,"ALG3","10195"
1850,"ENSG00000275120",16.0658158397065,2.04832913930845,0.566795561402936,3.61387646409652,0.0003016528310454,0.00295654519203339,NA,NA
1851,"ENSG00000072506",1658.56981481734,-0.450125756441331,0.12461503559469,-3.61213038453372,0.000303691794586186,0.00297358729609943,"HSD17B10","3028"
1852,"ENSG00000175782",700.7286181258,0.603026265136967,0.166975902792902,3.61145683329463,0.000304481769894058,0.0029797125256803,"SLC35E3","55508"
1853,"ENSG00000126804",1380.93326346985,0.50345324442427,0.139425995330216,3.61089941105955,0.000305136997963168,0.00298451319540446,"ZBTB1","22890"
1854,"ENSG00000160113",1394.17340129556,-0.517940939292875,0.143472654914517,-3.61003244556583,0.000306158706325072,0.00299289125859525,"NR2F6","2063"
1855,"ENSG00000273706",121.068614290762,-1.10522772060563,0.306240968300279,-3.60901327715866,0.000307363880152005,0.00300305281071425,"LHX1","3975"
1856,"ENSG00000138821",2897.8306282691,-0.715851004752858,0.198369036000836,-3.60868318556451,0.000307755167179533,0.00300379385228695,"SLC39A8","64116"
1857,"ENSG00000109762",275.406686147278,0.664167147240443,0.184047642996101,3.60866967068147,0.000307771197511414,0.00300379385228695,"SNX25","83891"
1858,"ENSG00000224652",49.1171076767132,-1.31381973901665,0.364121093688149,-3.60819453141013,0.0003083352689397,0.00300767944793494,"LINC00885","401109"
1859,"ENSG00000175334",3357.77387310229,-0.476583169446414,0.132101597394411,-3.60770179049008,0.000308921258867059,0.00301156842802071,"BANF1","8815"
1860,"ENSG00000169474",9.01388921917971,3.40212848192329,0.94308651852937,3.60744047876806,0.000309232445627154,0.00301156842802071,"SPRR1A","6698"
1861,"ENSG00000122783",815.781091431622,-0.644765027758031,0.178731057724491,-3.60745936362062,0.000309209946497912,0.00301156842802071,"CYREN","78996"
1862,"ENSG00000123411",317.82523385155,0.632053714490698,0.175226721108099,3.60706238462783,0.000309683223981525,0.00301433874943134,"IKZF4","64375"
1863,"ENSG00000097096",664.801672572356,1.16005218361867,0.321691396610781,3.60610260591531,0.000310830273730962,0.00302387969999998,"SYDE2","84144"
1864,"ENSG00000143799",4394.79190856997,-0.743902866789106,0.206358510533072,-3.60490519565892,0.00031226689865372,0.00303622600386267,"PARP1","142"
1865,"ENSG00000223652",86.3151510214677,-0.969767372249928,0.269077627120131,-3.60404312550657,0.000313305036610366,0.00304468658634116,NA,NA
1866,"ENSG00000089094",2306.28524490911,0.554208360125824,0.153815076215729,3.60308217998431,0.00031446605196868,0.00305433157871401,"KDM2B","84678"
1867,"ENSG00000071051",914.817888912425,0.653802131938355,0.181502915368121,3.60215774282371,0.000315586757984563,0.0030624131154322,"NCK2","8440"
1868,"ENSG00000260919",12.907435805669,2.3018357087488,0.639047675121483,3.60197806573855,0.000315805016152217,0.0030624131154322,NA,NA
1869,"ENSG00000187097",682.258903564433,-0.487969666887646,0.135472524320521,-3.6019825373087,0.000315799582711996,0.0030624131154322,"ENTPD5","957"
1870,"ENSG00000117318",2056.08805712805,1.01684636657392,0.282338622794872,3.60151351773324,0.000316369969163101,0.0030662509738567,"ID3","3399"
1871,"ENSG00000232187",229.574686848091,0.632171984548087,0.175544404356422,3.60120840573498,0.000316741541106168,0.0030682114863753,NA,NA
1872,"ENSG00000274070",109.961935405549,-1.28261508112625,0.356370414004108,-3.59910652154042,0.000319312382985074,0.00309146240877216,"CASTOR2","729438"
1873,"ENSG00000126953",374.105924481316,-0.593353492931455,0.164923208779316,-3.59775617587833,0.000320974299318283,0.00310589332666554,"TIMM8A","1678"
1874,"ENSG00000214114",320.727968481914,-0.69027747955791,0.19187320248761,-3.597571055304,0.00032120276352736,0.00310644551022939,"MYCBP","26292"
1875,"ENSG00000160208",1738.64467182571,-0.538108843351251,0.149650665039473,-3.5957664685908,0.000323437859241246,0.00312639347247379,"RRP1B","23076"
1876,"ENSG00000117394",12515.0940473709,2.43826421128181,0.678165240190621,3.59538364218794,0.000323913881987762,0.00312932579805234,"SLC2A1","6513"
1877,"ENSG00000232573",845.121911782152,0.483576191126417,0.134518911702569,3.59485655218234,0.000324570361266729,0.00313399745743111,NA,NA
1878,"ENSG00000166902",774.683767021776,-0.50789260334735,0.141290877908305,-3.59465954820498,0.000324816045017791,0.00313469968045924,"MRPL16","54948"
1879,"ENSG00000157106",7731.3011038318,0.760208250424385,0.211508891327002,3.59421415173071,0.000325372140900096,0.00313839525368459,"SMG1","23049"
1880,"ENSG00000259330",210.342246901028,0.622553700343752,0.173324393419938,3.5918412178452,0.000328349896506933,0.00316543272568705,"INAFM2","100505573"
1881,"ENSG00000070444",865.47568555888,0.744742778614667,0.207408318001073,3.59070834666725,0.000329780494533624,0.00317753412170515,"MNT","4335"
1882,"ENSG00000121552",17.9938372989553,-2.00854195819249,0.559470974466233,-3.59007356924772,0.00033058464381678,0.0031818991420793,"CSTA","1475"
1883,"ENSG00000188158",257.744067742418,0.811582048039317,0.226060559442948,3.59010899574518,0.000330539716487714,0.0031818991420793,"NHS","4810"
1884,"ENSG00000164134",2439.62710562482,-0.643105093487399,0.179161209840022,-3.58953310296155,0.000331270763676383,0.00318649647190726,"NAA15","80155"
1885,"ENSG00000123297",666.797325079491,-0.504473788906702,0.140555082927255,-3.58915364994516,0.000331753273772807,0.00318649647190726,"TSFM","10102"
1886,"ENSG00000261804",41.5364591059284,-1.23742152241527,0.344753237925368,-3.5892963032392,0.000331571799637334,0.00318649647190726,"LOC102723373","102723373"
1887,"ENSG00000095380",1544.94510062871,-0.482033903597271,0.134303305564675,-3.58914400185886,0.000331765550788402,0.00318649647190726,"NANS","54187"
1888,"ENSG00000133121",338.408832756011,0.641677129193172,0.17879027377762,3.58899349296423,0.000331957125693935,0.00318664774686276,"STARD13","90627"
1889,"ENSG00000130529",911.434654924099,-0.65125576041147,0.181595156832133,-3.58630577914307,0.000335395653772185,0.00321755616335095,"TRPM4","54795"
1890,"ENSG00000284138",14.5733568244915,3.04716653096063,0.849692355329884,3.58619977200759,0.000335531954796584,0.00321755616335095,NA,NA
1891,"ENSG00000125945",449.04999998189,0.814018843300157,0.227009882214707,3.5858299883626,0.0003360078181426,0.00321871336998757,"ZNF436","80818"
1892,"ENSG00000125249",912.557438022701,0.64055864578868,0.178634227757191,3.58586735493582,0.000335959703568851,0.00321871336998757,"RAP2A","5911"
1893,"ENSG00000184349",664.563369738009,0.64967668408616,0.181195824378903,3.5854947889285,0.000336439721684005,0.00322114818584306,"EFNA5","1946"
1894,"ENSG00000104897",1769.71509438069,0.5544496924924,0.154646981579676,3.58526035767947,0.000336742094318458,0.00322234092789215,"SF3A2","8175"
1895,"ENSG00000198646",2219.67234256624,0.561236767945663,0.156567108208091,3.58464031410564,0.000337543061053344,0.0032283010229714,"NCOA6","23054"
1896,"ENSG00000110723",270.152689561172,1.27580201954604,0.356036059500905,3.58335057784449,0.000339214844214037,0.00324257902770844,"EXPH5","23086"
1897,"ENSG00000100522",3264.43277455048,-0.523171425332785,0.146074710720929,-3.5815331945602,0.000341583726729647,0.0032617826466007,"GNPNAT1","64841"
1898,"ENSG00000182481",11779.9281088738,-0.84502707638638,0.235939710501753,-3.58153815900398,0.000341577234757975,0.0032617826466007,"KPNA2","3838"
1899,"ENSG00000180008",1026.48734416219,-0.809205674853943,0.226001708315165,-3.58052901850409,0.000342899257077581,0.00326885434305992,"SOCS4","122809"
1900,"ENSG00000184602",608.41717618841,-1.05894492647756,0.295760186483772,-3.58041742895528,0.000343045738275214,0.00326885434305992,"SNN","8303"
1901,"ENSG00000278053",423.432748724268,-0.592211510378908,0.165399335097529,-3.58049510918352,0.000342943762922493,0.00326885434305992,"DDX52","11056"
1902,"ENSG00000128604",254.913053221776,-0.664173768300636,0.185499684109448,-3.58045767834711,0.000342992897017418,0.00326885434305992,"IRF5","3663"
1903,"ENSG00000168216",565.732776314859,0.820387219825981,0.229233381053525,3.57882964538409,0.000345136339928057,0.00328704730680825,"LMBRD1","55788"
1904,"ENSG00000168090",2282.51603002763,-0.402509613796879,0.112484279802974,-3.57836325664269,0.000345752685160672,0.0032911878497122,"COPS6","10980"
1905,"ENSG00000185920",143.252523015693,0.783067321592704,0.21892755178797,3.57683313588186,0.000347782018452366,0.00330876708789012,"PTCH1","5727"
1906,"ENSG00000165934",1973.03416591451,-0.48372871300229,0.135256080598516,-3.57639161848962,0.000348369651912617,0.00331261887264652,"CPSF2","53981"
1907,"ENSG00000173193",484.207623223568,-0.85324185595849,0.238616632851057,-3.57578533299931,0.00034917809533249,0.00331682589088367,"PARP14","54625"
1908,"ENSG00000188833",204.272463551399,-0.953684717896755,0.266696854590796,-3.57591288191243,0.000349007871294821,0.00331682589088367,"ENTPD8","377841"
1909,"ENSG00000285867",23.2268414097957,-1.73864300379276,0.486310808002041,-3.57516833922693,0.000350002618912639,0.00332291643015855,NA,NA
1910,"ENSG00000103502",1994.51918370682,-0.440697600166691,0.12329025488833,-3.57447229357949,0.000350934969826114,0.00333002376603586,"CDIPT","10423"
1911,"ENSG00000163517",490.987195774339,-0.584715350461917,0.163599758936964,-3.57405997576812,0.000351488363285225,0.00333352961600283,"HDAC11","79885"
1912,"ENSG00000127946",2076.33434381351,-0.405705073418455,0.113519210345988,-3.57388914336113,0.000351717885509877,0.00333396179758421,"HIP1","3092"
1913,"ENSG00000173846",52.5713922710852,-1.1122506671624,0.311247060288942,-3.57352987086803,0.000352201044273747,0.00333679651145708,"PLK3","1263"
1914,"ENSG00000118482",2751.10277743663,0.983900615900399,0.275384856063346,3.57282034301144,0.000353157059422457,0.00334236777891651,"PHF3","23469"
1915,"ENSG00000154518",2320.544552393,-0.426219206763501,0.119294910657316,-3.57281969880383,0.000353157928527097,0.00334236777891651,"ATP5MC3","518"
1916,"ENSG00000161914",182.142083169038,1.11898442966333,0.313244249741264,3.57224252508256,0.000353937401577234,0.00334799658986732,"ZNF653","115950"
1917,"ENSG00000180818",23.8298102126395,-1.63204995376748,0.456983166475774,-3.57135683214275,0.000355136659395972,0.00335758832284434,"HOXC10","3226"
1918,"ENSG00000207606",12.4598016340437,3.38560449056986,0.948180048464742,3.57063460262817,0.000356117394062529,0.00336335156330863,"MIR554","693139"
1919,"ENSG00000011021",474.915579627138,0.586006703908689,0.164115626837136,3.57069412098231,0.000356036476841169,0.00336335156330863,"CLCN6","1185"
1920,"ENSG00000101811",582.150430045033,-0.512915305759916,0.143702914343941,-3.56927559960472,0.000357969691039419,0.00337908472937418,"CSTF2","1478"
1921,"ENSG00000233913",1320.97458090476,0.502896717588378,0.14096854510657,3.56743922701477,0.000360486949678414,0.00340107520873065,NA,NA
1922,"ENSG00000162104",1552.64936467117,-0.71954653621941,0.20171534915777,-3.56713824319151,0.000360901107051905,0.00340321106358415,"ADCY9","115"
1923,"ENSG00000137817",1670.55713538576,0.616452393798489,0.172838970885361,3.56662846718385,0.000361603580108645,0.00340806203114357,"PARP6","56965"
1924,"ENSG00000173531",98.282936296434,0.875424523178208,0.245498884623808,3.56590020569613,0.000362609345080272,0.00341576495334451,"MST1","4485"
1925,"ENSG00000135999",1093.19760444758,1.03363129761506,0.289928858734202,3.56512043032827,0.000363689152724915,0.00342415698908382,"EPC2","26122"
1926,"ENSG00000180900",5669.43591223931,-0.57639645510024,0.161797854928431,-3.56244806431581,0.000367412609786158,0.00345741751805001,"SCRIB","23513"
1927,"ENSG00000163382",1315.27527309592,-0.554974559577733,0.155843908291324,-3.56109241395757,0.000369315059752234,0.00347351642083523,"NAXE","128240"
1928,"ENSG00000115540",351.593875016067,-0.737234493772557,0.207041508369916,-3.56080526835884,0.000369719205284528,0.00347551394013319,"MOB4","25843"
1929,"ENSG00000169684",503.921138684463,-0.551123922684302,0.154815931667332,-3.55986568532594,0.000371044521279602,0.00348616428391473,"CHRNA5","1138"
1930,"ENSG00000137203",779.331732038338,0.576621355090451,0.161985758918383,3.55970400694906,0.000371273021893635,0.00348650375585505,"TFAP2A","7020"
1931,"ENSG00000171798",356.867584162709,-0.637780349935034,0.179228928773806,-3.55846767761435,0.000373024684554143,0.0035011389864626,"KNDC1","85442"
1932,"ENSG00000225193",22.8323474932284,1.9668151196479,0.552836996246612,3.5576763729657,0.000374149876590741,0.00350988217563695,NA,NA
1933,"ENSG00000276045",614.656120361472,-0.50991027921096,0.14334333597008,-3.55726532914927,0.000374735609792292,0.00351355829895266,"ORAI1","84876"
1934,"ENSG00000198513",25.5972438002043,1.67639130370595,0.471298705261463,3.55696140259062,0.000375169253094221,0.00351580534802465,"ATL1","51062"
1935,"ENSG00000005339",5982.16725887665,0.705668318510509,0.198413760926319,3.55654927972742,0.0003757580205224,0.00351827945475409,"CREBBP","1387"
1936,"ENSG00000076003",3692.66122768761,-0.533656918680772,0.150050945338153,-3.55650487558162,0.000375821508740009,0.00351827945475409,"MCM6","4175"
1937,"ENSG00000054965",3028.70823872151,0.411168928473849,0.115623283807135,3.55610838003613,0.000376388855333832,0.00352177161283963,"FAM168A","23201"
1938,"ENSG00000100478",236.228894614886,-0.627058893480354,0.176373808977912,-3.55528350333967,0.000377571739989746,0.00353101662310328,"AP4S1","11154"
1939,"ENSG00000185798",178.463375439502,-0.761542385032584,0.214224214632139,-3.55488470965007,0.000378144860905003,0.00353455258331215,"WDR53","348793"
1940,"ENSG00000177106",2734.52805211406,0.471593909860303,0.132669374166552,3.55465541933038,0.00037847475042757,0.00353581256533468,"EPS8L2","64787"
1941,"ENSG00000150687",3192.51514621095,-0.718924797242935,0.202257634412375,-3.55450017662694,0.000378698257263183,0.00353607790553216,"PRSS23","11098"
1942,"ENSG00000198018",351.317566447171,-0.789304221308338,0.222096929842217,-3.55387272516139,0.000379602872567822,0.00354269951720865,"ENTPD7","57089"
1943,"ENSG00000213341",650.006942271366,-0.657250314894123,0.184953545979356,-3.55359672297109,0.000380001432356091,0.00354459390634163,"CHUK","1147"
1944,"ENSG00000213290",16.0975046053343,1.95469287780762,0.550140627272458,3.55307857828786,0.000380750713551772,0.00354975613807218,NA,NA
1945,"ENSG00000135723",808.606265521033,-0.723365069762863,0.203601335255485,-3.55285032318262,0.000381081227758393,0.00355101088529209,"FHOD1","29109"
1946,"ENSG00000056050",217.752897739705,-0.70679738178939,0.199030739967286,-3.55119707591683,0.00038348315266898,0.00357155635096228,"HPF1","54969"
1947,"ENSG00000115840",189.809641832009,-0.64934999767129,0.182893232885385,-3.55043206042632,0.000384599389398081,0.0035801126520035,"SLC25A12","8604"
1948,"ENSG00000184635",706.717375509919,1.09868739224089,0.309523116965962,3.54961336332664,0.000385797316343953,0.00358942020606663,"ZNF93","81931"
1949,"ENSG00000145868",628.053887867253,0.765283670627169,0.215605381699396,3.54946460331937,0.000386015357701403,0.00358960612774768,"FBXO38","81545"
1950,"ENSG00000108592",3970.62985517549,-0.533906466335913,0.15043146308169,-3.5491675438002,0.000386451110102186,0.00359181534332924,"FTSJ3","117246"
1951,"ENSG00000161558",197.935001792454,0.732586491537807,0.206450518197002,3.54848463416666,0.000387454604303126,0.00359929638564319,"TMEM143","55260"
1952,"ENSG00000068001",286.594220829554,-0.722107328792839,0.203524779331719,-3.54800693637357,0.000388157999056264,0.00360257139410332,"HYAL2","8692"
1953,"ENSG00000169122",237.204874567088,0.805800434320396,0.227115573633096,3.54797525079527,0.000388204697234815,0.00360257139410332,"FAM110B","90362"
1954,"ENSG00000105443",2056.84000822398,0.559253432322084,0.157677041884455,3.54682854040287,0.000389898255455296,0.00361643601938167,"CYTH2","9266"
1955,"ENSG00000150403",1423.28390890745,0.837394305708078,0.236162630421916,3.54583747738596,0.000391367499976687,0.00362820694096035,"TMCO3","55002"
1956,"ENSG00000198455",776.333557132783,1.0791964475931,0.304436209014783,3.54490174176585,0.000392759468869616,0.00363924980255262,"ZXDB","158586"
1957,"ENSG00000185127",811.542804854401,-0.677206757572843,0.191058149202934,-3.54450600719231,0.000393349541092238,0.00364099442428791,"C6orf120","387263"
1958,"ENSG00000162772",646.238724741912,3.84289300129072,1.08415585510035,3.54459461083207,0.000393217353981939,0.00364099442428791,"ATF3","467"
1959,"ENSG00000168769",5460.92368525138,0.743136643690024,0.209679299806219,3.54415836173057,0.000393868591934322,0.00364393790720656,"TET2","54790"
1960,"ENSG00000226784",39.271944471794,1.31534342432437,0.371155882116242,3.54391102957765,0.000394238259886349,0.00364549705213275,"PGAM4","441531"
1961,"ENSG00000214456",57.2494640432824,-1.30605670177962,0.368636868063467,-3.54293565003586,0.000395699245508715,0.00365714080856703,"PLIN5","440503"
1962,"ENSG00000131153",1737.55735192613,-0.574972812104215,0.162305334361203,-3.54253798476296,0.000396296344283934,0.00366079252997045,"GINS2","51659"
1963,"ENSG00000104331",2870.62215037295,0.719173045838123,0.203038762678477,3.54204801265941,0.000397033200408502,0.00366573088344559,"IMPAD1","54928"
1964,"ENSG00000100335",604.152111542343,-0.557035258486215,0.157273462965546,-3.54182611600691,0.00039736732588827,0.0036669477670056,"MIEF1","54471"
1965,"ENSG00000013503",480.27861291232,-0.595230207962781,0.16808905851306,-3.54115974726894,0.000398372304185447,0.00367435096236999,"POLR3B","55703"
1966,"ENSG00000152147",273.194362584873,-0.571825014269255,0.161588771121973,-3.53876702136451,0.000402000478426168,0.00370592913072018,"GEMIN6","79833"
1967,"ENSG00000122733",11.8683232038656,2.89421733091187,0.817948932434987,3.53838389677452,0.000402584282883575,0.0037094242719786,"PHF24","23349"
1968,"ENSG00000183625",18.7233771177347,2.49020866577288,0.704100671056966,3.53672247185148,0.000405125135260631,0.00373093899972748,"CCR3","1232"
1969,"ENSG00000145284",443.347637658391,0.520178001959822,0.147129757285066,3.53550506409095,0.000406996444209148,0.00374626894608766,"SCD5","79966"
1970,"ENSG00000188763",27.8508923842605,-1.44751145197216,0.409458817399881,-3.53518202676414,0.000407494347002387,0.00374894799242196,"FZD9","8326"
1971,"ENSG00000139832",463.674247520014,1.11743907231536,0.316213799536416,3.53380868878454,0.000409617453553344,0.00376581767761519,"RAB20","55647"
1972,"ENSG00000177283",324.034542519411,1.03247367135499,0.292176950292798,3.53372731942173,0.000409743569866318,0.00376581767761519,"FZD8","8325"
1973,"ENSG00000185551",15154.3575589992,0.43654350437802,0.123544353053635,3.53349621887212,0.000410101955924392,0.00376720113997653,"NR2F2","7026"
1974,"ENSG00000157379",294.615127453182,-0.858461642620842,0.242993911745299,-3.53285247541784,0.000411101804581637,0.00377065238169919,"DHRS1","115817"
1975,"ENSG00000132746",438.382194077412,-0.70712412707709,0.200149271401331,-3.53298376819566,0.000410897698782729,0.00377065238169919,"ALDH3B2","222"
1976,"ENSG00000158234",298.983701613679,-0.657545696375828,0.18611348135344,-3.53303635821583,0.000410815969672445,0.00377065238169919,"FAIM","55179"
1977,"ENSG00000023228",2171.77490772368,-0.456837187570704,0.129354001692668,-3.53168190850486,0.000412925740933704,0.00378546592244939,"NDUFS1","4719"
1978,"ENSG00000185236",1372.97868185325,0.59293414123103,0.167931200896061,3.53081582259404,0.000414280107462298,0.0037925877641633,"RAB11B","9230"
1979,"ENSG00000159063",942.082541887768,-0.681416004112878,0.192992847162749,-3.5307837266023,0.000414330378119805,0.0037925877641633,"ALG8","79053"
1980,"ENSG00000143368",4484.23856643691,-0.488977962595932,0.138481352971738,-3.53100220428756,0.000413988297901901,0.0037925877641633,"SF3B4","10262"
1981,"ENSG00000118600",629.868121254382,-0.515487116082092,0.146076744947137,-3.52887871555899,0.000417324345048531,0.0038156764067955,"RXYLT1","10329"
1982,"ENSG00000170325",720.173203814426,0.747890366366927,0.211940371834286,3.52877726831438,0.000417484347532304,0.0038156764067955,"PRDM10","56980"
1983,"ENSG00000099994",347.856565524283,-0.761797589679714,0.215875589862022,-3.52887322817101,0.000417332998285607,0.0038156764067955,"SUSD2","56241"
1984,"ENSG00000165655",75.8418165348485,-0.913112201632541,0.258789447415287,-3.52839812732875,0.000418082835579775,0.00381922041937895,"ZNF503","84858"
1985,"ENSG00000283930",26.280047204779,1.77643926454705,0.503577502995986,3.52763825623324,0.000419284733069874,0.00382827027816544,NA,NA
1986,"ENSG00000173540",583.614827613894,-0.674840175192935,0.191386435066979,-3.5260606372482,0.000421790383469735,0.00384920891742471,"GMPPB","29925"
1987,"ENSG00000104728",59.2219826354501,1.53794779213176,0.436375920708942,3.52436447371611,0.000424499906106096,0.00387198605851379,"ARHGEF10","9639"
1988,"ENSG00000172273",601.770599589809,0.762094085217898,0.216247197449166,3.52418017069121,0.000424795296402176,0.0038727313641816,"HINFP","25988"
1989,"ENSG00000176485",252.266245451675,-0.658707067087029,0.186926767607424,-3.52387769562472,0.000425280502069907,0.00387520554022876,"PLAAT3","11145"
1990,"ENSG00000100316",24886.3719461117,0.49828669613046,0.141409841289052,3.52370592872617,0.000425556266748776,0.00387576973796724,"RPL3","6122"
1991,"ENSG00000163602",2583.37743261866,1.16095482081289,0.329562101967067,3.5227194324938,0.000427143281632466,0.00388657058228818,"RYBP","23429"
1992,"ENSG00000162062",360.00221260847,-1.01302231456927,0.287569672738356,-3.52270218525776,0.000427171077020418,0.00388657058228818,"TEDC2","80178"
1993,"ENSG00000262814",109.745137827648,-0.762671475588472,0.216526479470354,-3.52230118669109,0.000427817796604979,0.00389050162853419,"MRPL12","6182"
1994,"ENSG00000161638",1305.81032860332,2.10725461282274,0.598452956815346,3.52117002485282,0.000429647033670335,0.00390517694997048,"ITGA5","3678"
1995,"ENSG00000198563",3534.6975710931,0.825392946235024,0.234436912237664,3.52074653413909,0.000430333750480491,0.00390945809208442,"DDX39B","7919"
1996,"ENSG00000177096",26.3126265240388,-1.58245204173589,0.449523901778708,-3.52028453987503,0.000431084071904494,0.00391431248456766,"PHETA2","150368"
1997,"ENSG00000138279",1947.49576025375,-0.482157610480054,0.136996995474817,-3.51947580170607,0.000432400478786928,0.00392429958814937,"ANXA7","310"
1998,"ENSG00000196352",1177.03796922485,0.812908363880261,0.231064041532201,3.51810847975225,0.000434634648791921,0.00394238651645569,"CD55","1604"
1999,"ENSG00000213585",6345.32949883348,0.657251115223947,0.18682573858241,3.51799018813475,0.000434828439990892,0.00394238651645569,"VDAC1","7416"
[truncated: 2,122 more rows]
